# Supplementary material for: Chloridobis{2-[(dimethyl­amino)­meth­yl]phen­yl}anti­mony(III)
Source: Acta Crystallogr Sect E Struct Rep Online. 2009 Oct 17;65(Pt 11):m1383–4. doi: 10.1107/S1600536809041890 (PMC2970968; doi:10.1107/S1600536809041890)
Supplement: Supplementary file 1 [file e-65-m1383-sup1.cif]

##############################################################################
###                                                                        ###
###        Electronic paper (Acta Crystallographica Section E)             ###
###                                                                        ###
##############################################################################
#                                                                            #
# This CIF contains the data in a paper accepted for publication in Acta     #
# Crystallographica Section E. It conforms to the requirements of Notes      #
# for Authors for Section E, and has been peer reviewed under the auspices   #
# of the IUCr Commission on Journals.                                        #
#                                                                            #
# Full details of the Crystallographic Information File format               #
# are given in the paper "The Crystallographic Information File (CIF):       #
# a New Standard Archive File for Crystallography" by S. R. Hall, F. H.      #
# Allen and I. D. Brown [Acta Cryst. (1991), A47, 655-685].                  #
#                                                                            #
# The current version of the core CIF dictionary is obtainable from          #
# ftp://ftp.iucr.org/pub/cif_core.dic. The current version number is 2.4.    #
#                                                                            #
# Software is freely available for graphical display of the structure(s) in  #
# this CIF.  For information consult the CIF home page http://www.iucr.org/  #
# cif/home.html                                                              #
#                                                                            #
# This file may be used for bona fide research purposes within the           #
# scientific community so long as proper attribution is given to the journal # 
# article from which it was obtained.                                        #
#                                                                            #
##############################################################################
                                             
data_I
_audit_creation_method     'WinGX routine CIF_UPDATE'
_chemical_name_systematic
;
Chloridobis{2-[(dimethylamino)methyl]phenyl}antimony(III)
;
_chemical_formula_moiety     'C18 H24 Cl1 N2 Sb'
_chemical_formula_sum     'C18 H24 Cl N2 Sb'
_chemical_formula_iupac     '[Sb (C9 H12 N)2 Cl]'
_chemical_formula_weight     425.60
_symmetry_cell_setting     triclinic
_symmetry_space_group_name_H-M     'P -1'
_symmetry_space_group_name_Hall     '-P 1'
loop_
    _symmetry_equiv_pos_as_xyz
    'x, y, z'
    '-x, -y, -z'
_cell_length_a     9.289(7)
_cell_length_b     9.367(7)
_cell_length_c     12.888(10)
_cell_angle_alpha     98.073(13)
_cell_angle_beta     103.611(13)
_cell_angle_gamma     116.819(12)
_cell_volume     932.6(13)
_cell_formula_units_Z     2
_cell_measurement_reflns_used     3906
_cell_measurement_theta_min     2.5
_cell_measurement_theta_max     24.4
_cell_measurement_temperature     297(2)
_exptl_crystal_description     blocks
_exptl_crystal_colour     colourless
_exptl_crystal_size_max     0.33
_exptl_crystal_size_mid     0.31
_exptl_crystal_size_min     0.27
_exptl_crystal_density_diffrn     1.516
_exptl_crystal_density_meas     ?
_exptl_crystal_density_method     'not measured'
_exptl_crystal_F_000     428
_exptl_absorpt_coefficient_mu     1.62
_exptl_absorpt_correction_type     multi-scan
_exptl_absorpt_process_details     '(SADABS; Bruker, 2000)'
_exptl_absorpt_correction_T_min     0.617
_exptl_absorpt_correction_T_max     0.669
_diffrn_ambient_temperature     297(2)
_diffrn_radiation_type     MoK\a
_diffrn_radiation_wavelength     0.71073
_diffrn_radiation_source     'fine-focus sealed tube'
_diffrn_radiation_monochromator     graphite
_diffrn_measurement_device_type     'Bruker SMART APEX CCD area-detector'
_diffrn_measurement_method     '\f and \w'
_diffrn_detector_area_resol_mean     ?
_diffrn_reflns_number     10065
_diffrn_reflns_av_R_equivalents     0.027
_diffrn_reflns_theta_min     2.54
_diffrn_reflns_theta_max     26.4
_diffrn_reflns_theta_full     26.37
_diffrn_measured_fraction_theta_max     0.995
_diffrn_measured_fraction_theta_full     0.995
_diffrn_reflns_limit_h_min     -11
_diffrn_reflns_limit_h_max     11
_diffrn_reflns_limit_k_min     -11
_diffrn_reflns_limit_k_max     11
_diffrn_reflns_limit_l_min     -16
_diffrn_reflns_limit_l_max     16
_diffrn_standards_number     0
_diffrn_standards_interval_count     .
_diffrn_standards_interval_time     .
_diffrn_standards_decay_%     ?
_refine_special_details
;
Refinement of <i>F</i>^2^ against ALL reflections. The weighted <i>R</i>-factor
<i>wR</i> and goodness of fit <i>S</i> are based on <i>F</i>^2^, conventional
<i>R</i>-factors <i>R</i> are based on <i>F</i>, with <i>F</i> set to zero for
negative <i>F</i>^2^. The threshold expression of <i>F</i>^2^ >
2\s(<i>F</i>^2^) is used only for calculating <i>R</i>-factors(gt) <i>etc</i>.
and is not relevant to the choice of reflections for refinement.
<i>R</i>-factors based on <i>F</i>^2^ are statistically about twice as large
as those based on <i>F</i>, and <i>R</i>- factors based on ALL data will be
even larger.
;
_reflns_number_total     3801
_reflns_number_gt     3530
_reflns_threshold_expression     >2\s(I)
_refine_ls_structure_factor_coef     Fsqd
_refine_ls_matrix_type     full
_refine_ls_R_factor_all     0.039
_refine_ls_R_factor_gt     0.035
_refine_ls_wR_factor_ref     0.078
_refine_ls_goodness_of_fit_ref     1.13
_refine_ls_restrained_S_all     1.13
_refine_ls_number_reflns     3801
_refine_ls_number_parameters     263
_refine_ls_number_restraints     0
_refine_ls_hydrogen_treatment     constr
_refine_ls_weighting_scheme     calc
_refine_ls_weighting_details
         'calc w=1/[\s^2^(Fo^2^)+(0.0350P)^2^+0.2481P] where P=(Fo^2^+2Fc^2^)/3'
_atom_sites_solution_hydrogens     geom
_atom_sites_solution_primary     direct
_atom_sites_solution_secondary     difmap
_refine_ls_shift/su_max     0.001
_refine_ls_shift/su_mean     0
_refine_diff_density_max     0.78
_refine_diff_density_min     -0.45
_refine_ls_extinction_method     none
loop_
    _atom_type_symbol
    _atom_type_description
    _atom_type_scat_dispersion_real
    _atom_type_scat_dispersion_imag
    _atom_type_scat_source
    C C 0.0033 0.0016 'International Tables Vol C Tables 4.2.6.8 and 6.1.1.4'
    H H 0 0 'International Tables Vol C Tables 4.2.6.8 and 6.1.1.4'
    N N 0.0061 0.0033 'International Tables Vol C Tables 4.2.6.8 and 6.1.1.4'
    Sb Sb -0.5866 1.5461 'International Tables Vol C Tables 4.2.6.8 and 6.1.1.4'
    Cl Cl 0.1484 0.1585 'International Tables Vol C Tables 4.2.6.8 and 6.1.1.4'
_computing_data_collection     'SMART (Bruker, 2000)'
_computing_cell_refinement     'SAINT-Plus (Bruker, 2001)'
_computing_data_reduction     'SAINT-Plus (Bruker, 2001)'
_computing_structure_solution     'SHELXS97 (Sheldrick, 2008)'
_computing_structure_refinement
                         'SHELXL97 (Sheldrick, 2008) and WinGX (Farrugia, 1999)'
_computing_molecular_graphics     'DIAMOND (Brandenburg, 2009)'
_computing_publication_material     'publCIF (Westrip, 2009)'
loop_
    _atom_site_type_symbol
    _atom_site_label
    _atom_site_fract_x
    _atom_site_fract_y
    _atom_site_fract_z
    _atom_site_U_iso_or_equiv
    _atom_site_adp_type
    _atom_site_calc_flag
    _atom_site_refinement_flags
    _atom_site_occupancy
    _atom_site_disorder_assembly
    _atom_site_disorder_group
    C C1 0.7468(8) 0.4324(9) 0.6493(5) 0.047(6) Uani d PG 0.501(6) A 1
    C C2 0.6306(6) 0.2626(10) 0.6213(6) 0.048(2) Uani d PG 0.501(6) A 1
    C C3 0.6832(9) 0.1477(7) 0.5996(7) 0.065(3) Uani d PG 0.501(6) A 1
    H H3 0.6055 0.034 0.5808 0.078 Uiso calc PR 0.501(6) A 1
    C C4 0.8521(10) 0.2026(8) 0.6058(7) 0.065(4) Uani d PG 0.501(6) A 1
    H H4 0.8873 0.1257 0.5913 0.078 Uiso calc PR 0.501(6) A 1
    C C5 0.9683(8) 0.3724(8) 0.6339(7) 0.067(2) Uani d PG 0.501(6) A 1
    H H5 1.0813 0.4091 0.6381 0.081 Uiso calc PR 0.501(6) A 1
    C C6 0.9156(8) 0.4873(6) 0.6556(6) 0.058(2) Uani d PG 0.501(6) A 1
    H H6 0.9934 0.601 0.6744 0.069 Uiso calc PR 0.501(6) A 1
    C C7 0.4477(9) 0.2067(9) 0.6097(6) 0.055(2) Uani d P 0.501(6) A 1
    H H7A 0.3864 0.2057 0.5372 0.065 Uiso calc PR 0.501(6) A 1
    H H7B 0.3913 0.0952 0.6181 0.065 Uiso calc PR 0.501(6) A 1
    C C8 0.2676(10) 0.3037(11) 0.6608(8) 0.074(3) Uani d P 0.501(6) A 1
    H H8A 0.2416 0.3183 0.5877 0.111 Uiso calc PR 0.501(6) A 1
    H H8B 0.2619 0.3844 0.712 0.111 Uiso calc PR 0.501(6) A 1
    H H8C 0.1859 0.1933 0.6589 0.111 Uiso calc PR 0.501(6) A 1
    C C9 0.4842(13) 0.2998(11) 0.8043(7) 0.069(3) Uani d P 0.501(6) A 1
    H H9A 0.391 0.1953 0.8018 0.104 Uiso calc PR 0.501(6) A 1
    H H9B 0.495 0.3882 0.859 0.104 Uiso calc PR 0.501(6) A 1
    H H9C 0.5886 0.2963 0.8238 0.104 Uiso calc PR 0.501(6) A 1
    C C1A 0.7522(8) 0.4295(8) 0.6416(5) 0.042(5) Uani d PG 0.499(6) A 2
    C C2A 0.6821(9) 0.2798(10) 0.6685(5) 0.048(2) Uani d PG 0.499(6) A 2
    C C3A 0.7282(10) 0.1620(8) 0.6387(7) 0.056(3) Uani d PG 0.499(6) A 2
    H H3A 0.6813 0.0618 0.6568 0.067 Uiso calc PR 0.499(6) A 2
    C C4A 0.8444(10) 0.1940(7) 0.5819(7) 0.068(4) Uani d PG 0.499(6) A 2
    H H4A 0.8752 0.1152 0.562 0.081 Uiso calc PR 0.499(6) A 2
    C C5A 0.9145(7) 0.3438(8) 0.5549(6) 0.060(2) Uani d PG 0.499(6) A 2
    H H5A 0.9922 0.3652 0.5169 0.072 Uiso calc PR 0.499(6) A 2
    C C6A 0.8684(7) 0.4615(6) 0.5847(6) 0.0510(19) Uani d PG 0.499(6) A 2
    H H6A 0.9153 0.5617 0.5667 0.061 Uiso calc PR 0.499(6) A 2
    C C7A 0.5589(10) 0.2447(9) 0.7299(7) 0.057(2) Uani d P 0.499(6) A 2
    H H7A1 0.6209 0.2862 0.8093 0.068 Uiso calc PR 0.499(6) A 2
    H H7A2 0.4835 0.1251 0.7115 0.068 Uiso calc PR 0.499(6) A 2
    C C8A 0.3298(10) 0.2411(10) 0.5935(7) 0.064(2) Uani d P 0.499(6) A 2
    H H8A1 0.2438 0.1354 0.5954 0.096 Uiso calc PR 0.499(6) A 2
    H H8A2 0.3839 0.2235 0.5421 0.096 Uiso calc PR 0.499(6) A 2
    H H8A3 0.2773 0.3044 0.5702 0.096 Uiso calc PR 0.499(6) A 2
    C C9A 0.3800(12) 0.3423(11) 0.7886(7) 0.070(3) Uani d P 0.499(6) A 2
    H H9A1 0.3175 0.3997 0.7735 0.105 Uiso calc PR 0.499(6) A 2
    H H9A2 0.4715 0.4034 0.8587 0.105 Uiso calc PR 0.499(6) A 2
    H H9A3 0.3043 0.2327 0.7915 0.105 Uiso calc PR 0.499(6) A 2
    C C10 0.7798(4) 0.6853(4) 0.8586(3) 0.0469(8) Uani d . 1 . .
    C C11 0.7516(5) 0.7975(4) 0.9215(3) 0.0555(9) Uani d . 1 . .
    C C12 0.8347(6) 0.8557(5) 1.0355(3) 0.0677(11) Uani d . 1 . .
    H H12 0.818 0.9321 1.078 0.081 Uiso calc R 1 . .
    C C13 0.9393(6) 0.8043(6) 1.0865(3) 0.0768(14) Uani d . 1 . .
    H H13 0.9908 0.8421 1.1635 0.092 Uiso calc R 1 . .
    C C14 0.9696(5) 0.6964(6) 1.0246(4) 0.0748(13) Uani d . 1 . .
    H H14 1.0441 0.6632 1.0595 0.09 Uiso calc R 1 . .
    C C15 0.8894(5) 0.6365(5) 0.9100(3) 0.0606(10) Uani d . 1 . .
    H H15 0.9101 0.5631 0.8681 0.073 Uiso calc R 1 . .
    C C16 0.6406(6) 0.8609(5) 0.8671(4) 0.0683(11) Uani d . 1 . .
    H H16A 0.6536 0.9523 0.9217 0.082 Uiso calc R 1 . .
    H H16B 0.6789 0.9041 0.8086 0.082 Uiso calc R 1 . .
    C C17 0.3876(7) 0.6916(8) 0.9063(5) 0.1067(18) Uani d . 1 . .
    H H17A 0.4441 0.6456 0.9508 0.16 Uiso calc R 1 . .
    H H17B 0.2676 0.6111 0.8728 0.16 Uiso calc R 1 . .
    H H17C 0.4023 0.7903 0.9526 0.16 Uiso calc R 1 . .
    C C18 0.3679(9) 0.7882(9) 0.7445(6) 0.133(3) Uani d . 1 . .
    H H18A 0.3749 0.8867 0.785 0.199 Uiso calc R 1 . .
    H H18B 0.25 0.7014 0.7116 0.199 Uiso calc R 1 . .
    H H18C 0.417 0.8127 0.687 0.199 Uiso calc R 1 . .
    N N1 0.4519(4) 0.3284(4) 0.6993(2) 0.0517(7) Uani d . 1 . .
    N N2 0.4613(5) 0.7338(5) 0.8199(3) 0.0714(9) Uani d . 1 . .
    Sb Sb1 0.65485(3) 0.59640(3) 0.680735(17) 0.04391(10) Uani d . 1 A .
    Cl Cl1 0.92046(15) 0.84267(12) 0.66663(9) 0.0677(3) Uani d . 1 . .
loop_
    _atom_site_aniso_label
    _atom_site_aniso_U_11
    _atom_site_aniso_U_22
    _atom_site_aniso_U_33
    _atom_site_aniso_U_12
    _atom_site_aniso_U_13
    _atom_site_aniso_U_23
    C1 0.044(12) 0.053(13) 0.038(9) 0.024(11) 0.009(9) 0.004(8)
    C2 0.056(5) 0.042(4) 0.040(5) 0.026(4) 0.009(4) 0.003(4)
    C3 0.093(8) 0.052(6) 0.058(7) 0.043(6) 0.023(6) 0.015(4)
    C4 0.097(12) 0.063(9) 0.057(6) 0.061(9) 0.020(6) 0.013(5)
    C5 0.070(6) 0.077(6) 0.068(6) 0.045(5) 0.031(5) 0.016(5)
    C6 0.062(5) 0.061(5) 0.059(5) 0.035(4) 0.026(5) 0.022(4)
    C7 0.054(5) 0.042(4) 0.052(4) 0.018(3) 0.011(3) 0.005(3)
    C8 0.045(4) 0.063(5) 0.090(7) 0.015(4) 0.018(4) 0.008(5)
    C9 0.085(7) 0.057(5) 0.057(5) 0.026(5) 0.028(5) 0.021(4)
    C1A 0.056(14) 0.038(11) 0.038(9) 0.028(10) 0.016(9) 0.013(7)
    C2A 0.045(5) 0.045(5) 0.048(6) 0.021(4) 0.008(4) 0.012(4)
    C3A 0.054(5) 0.036(4) 0.068(8) 0.021(4) 0.011(5) 0.011(4)
    C4A 0.050(8) 0.069(10) 0.072(7) 0.034(7) 0.006(5) -0.003(5)
    C5A 0.047(4) 0.057(5) 0.070(6) 0.024(4) 0.022(4) 0.005(4)
    C6A 0.045(4) 0.053(4) 0.053(5) 0.024(4) 0.013(4) 0.014(4)
    C7A 0.060(5) 0.049(4) 0.064(5) 0.025(4) 0.024(4) 0.025(4)
    C8A 0.057(5) 0.048(4) 0.066(5) 0.016(4) 0.014(4) 0.004(4)
    C9A 0.076(6) 0.070(6) 0.063(5) 0.028(5) 0.040(5) 0.020(4)
    C10 0.0482(18) 0.0412(18) 0.0354(17) 0.0122(15) 0.0117(14) 0.0073(14)
    C11 0.061(2) 0.0398(18) 0.0454(19) 0.0094(17) 0.0221(17) 0.0055(15)
    C12 0.066(3) 0.055(2) 0.052(2) 0.008(2) 0.025(2) 0.0036(19)
    C13 0.067(3) 0.081(3) 0.0329(19) 0.005(2) 0.0127(19) -0.001(2)
    C14 0.060(3) 0.086(3) 0.056(3) 0.025(2) 0.004(2) 0.022(2)
    C15 0.056(2) 0.066(2) 0.046(2) 0.025(2) 0.0093(17) 0.0096(18)
    C16 0.101(3) 0.048(2) 0.066(3) 0.041(2) 0.040(2) 0.0163(19)
    C17 0.100(4) 0.128(5) 0.122(5) 0.066(4) 0.067(4) 0.039(4)
    C18 0.146(6) 0.149(6) 0.161(7) 0.114(5) 0.044(5) 0.077(5)
    N1 0.0538(17) 0.0515(17) 0.0482(17) 0.0244(15) 0.0207(14) 0.0115(14)
    N2 0.078(2) 0.076(2) 0.083(3) 0.050(2) 0.036(2) 0.034(2)
    Sb1 0.05461(16) 0.04224(14) 0.03608(14) 0.02685(12) 0.01251(10) 0.01049(9)
    Cl1 0.0829(7) 0.0465(5) 0.0674(6) 0.0227(5) 0.0340(6) 0.0182(5)
_geom_special_details
;
All s.u.'s (except the s.u. in the dihedral angle between two l.s. planes) are
estimated using the full covariance matrix. The cell s.u.'s are taken into
account individually in the estimation of s.u.'s in distances, angles and
torsion angles; correlations between s.u.'s in cell parameters are only used
when they are defined by crystal symmetry. An approximate (isotropic)
treatment of cell s.u.'s is used for estimating s.u.'s involving l.s. planes.
;
loop_
    _geom_bond_atom_site_label_1
    _geom_bond_atom_site_label_2
    _geom_bond_site_symmetry_2
    _geom_bond_distance
    _geom_bond_publ_flag
    C1 C2 . 1.39 ?
    C1 C6 . 1.39 ?
    C1 Sb1 . 2.103(5) yes
    C2 C3 . 1.39 ?
    C2 C7 . 1.496(9) ?
    C3 C4 . 1.39 ?
    C3 H3 . 0.93 ?
    C4 C5 . 1.39 ?
    C4 H4 . 0.93 ?
    C5 C6 . 1.39 ?
    C5 H5 . 0.93 ?
    C6 H6 . 0.93 ?
    C7 N1 . 1.484(8) ?
    C7 H7A . 0.97 ?
    C7 H7B . 0.97 ?
    C8 N1 . 1.563(9) ?
    C8 H8A . 0.96 ?
    C8 H8B . 0.96 ?
    C8 H8C . 0.96 ?
    C9 N1 . 1.406(8) ?
    C9 H9A . 0.96 ?
    C9 H9B . 0.96 ?
    C9 H9C . 0.96 ?
    C1A C2A . 1.39 ?
    C1A C6A . 1.39 ?
    C1A Sb1 . 2.188(5) yes
    C2A C3A . 1.39 ?
    C2A C7A . 1.484(9) ?
    C3A C4A . 1.39 ?
    C3A H3A . 0.93 ?
    C4A C5A . 1.39 ?
    C4A H4A . 0.93 ?
    C5A C6A . 1.39 ?
    C5A H5A . 0.93 ?
    C6A H6A . 0.93 ?
    C7A N1 . 1.537(8) ?
    C7A H7A1 . 0.97 ?
    C7A H7A2 . 0.97 ?
    C8A N1 . 1.391(8) ?
    C8A H8A1 . 0.96 ?
    C8A H8A2 . 0.96 ?
    C8A H8A3 . 0.96 ?
    C9A N1 . 1.479(9) ?
    C9A H9A1 . 0.96 ?
    C9A H9A2 . 0.96 ?
    C9A H9A3 . 0.96 ?
    C10 C15 . 1.369(5) ?
    C10 C11 . 1.393(5) ?
    C10 Sb1 . 2.153(4) ?
    C11 C12 . 1.383(5) ?
    C11 C16 . 1.496(6) ?
    C12 C13 . 1.348(7) ?
    C12 H12 . 0.93 ?
    C13 C14 . 1.368(7) ?
    C13 H13 . 0.93 ?
    C14 C15 . 1.387(6) ?
    C14 H14 . 0.93 ?
    C15 H15 . 0.93 ?
    C16 N2 . 1.446(6) ?
    C16 H16A . 0.97 ?
    C16 H16B . 0.97 ?
    C17 N2 . 1.451(6) ?
    C17 H17A . 0.96 ?
    C17 H17B . 0.96 ?
    C17 H17C . 0.96 ?
    C18 N2 . 1.448(6) ?
    C18 H18A . 0.96 ?
    C18 H18B . 0.96 ?
    C18 H18C . 0.96 ?
    N1 Sb1 . 2.454(3) yes
    N2 Sb1 . 3.326(5) yes
    Sb1 Cl1 . 2.5759(18) yes
loop_
    _geom_angle_atom_site_label_1
    _geom_angle_atom_site_label_2
    _geom_angle_atom_site_label_3
    _geom_angle_site_symmetry_1
    _geom_angle_site_symmetry_3
    _geom_angle
    _geom_angle_publ_flag
    C2 C1 C6 . . 120 ?
    C2 C1 Sb1 . . 117.2(4) ?
    C6 C1 Sb1 . . 122.8(4) ?
    C3 C2 C1 . . 120 ?
    C3 C2 C7 . . 121.1(6) ?
    C1 C2 C7 . . 118.9(6) ?
    C4 C3 C2 . . 120 ?
    C4 C3 H3 . . 120 ?
    C2 C3 H3 . . 120 ?
    C5 C4 C3 . . 120 ?
    C5 C4 H4 . . 120 ?
    C3 C4 H4 . . 120 ?
    C6 C5 C4 . . 120 ?
    C6 C5 H5 . . 120 ?
    C4 C5 H5 . . 120 ?
    C5 C6 C1 . . 120 ?
    C5 C6 H6 . . 120 ?
    C1 C6 H6 . . 120 ?
    N1 C7 C2 . . 106.2(5) ?
    N1 C7 H7A . . 110.5 ?
    C2 C7 H7A . . 110.5 ?
    N1 C7 H7B . . 110.5 ?
    C2 C7 H7B . . 110.5 ?
    H7A C7 H7B . . 108.7 ?
    N1 C8 H8A . . 109.5 ?
    N1 C8 H8B . . 109.5 ?
    N1 C8 H8C . . 109.5 ?
    N1 C9 H9A . . 109.5 ?
    N1 C9 H9B . . 109.5 ?
    N1 C9 H9C . . 109.5 ?
    C2A C1A C6A . . 120 ?
    C2A C1A Sb1 . . 116.7(4) ?
    C6A C1A Sb1 . . 123.1(4) ?
    C3A C2A C1A . . 120 ?
    C3A C2A C7A . . 119.5(6) ?
    C1A C2A C7A . . 120.5(6) ?
    C2A C3A C4A . . 120 ?
    C2A C3A H3A . . 120 ?
    C4A C3A H3A . . 120 ?
    C5A C4A C3A . . 120 ?
    C5A C4A H4A . . 120 ?
    C3A C4A H4A . . 120 ?
    C6A C5A C4A . . 120 ?
    C6A C5A H5A . . 120 ?
    C4A C5A H5A . . 120 ?
    C5A C6A C1A . . 120 ?
    C5A C6A H6A . . 120 ?
    C1A C6A H6A . . 120 ?
    C2A C7A N1 . . 110.5(5) ?
    C2A C7A H7A1 . . 109.5 ?
    N1 C7A H7A1 . . 109.5 ?
    C2A C7A H7A2 . . 109.5 ?
    N1 C7A H7A2 . . 109.5 ?
    H7A1 C7A H7A2 . . 108.1 ?
    N1 C8A H8A1 . . 109.5 ?
    N1 C8A H8A2 . . 109.5 ?
    H8A1 C8A H8A2 . . 109.5 ?
    N1 C8A H8A3 . . 109.5 ?
    H8A1 C8A H8A3 . . 109.5 ?
    H8A2 C8A H8A3 . . 109.5 ?
    N1 C9A H9A1 . . 109.5 ?
    N1 C9A H9A2 . . 109.5 ?
    H9A1 C9A H9A2 . . 109.5 ?
    N1 C9A H9A3 . . 109.5 ?
    H9A1 C9A H9A3 . . 109.5 ?
    H9A2 C9A H9A3 . . 109.5 ?
    C15 C10 C11 . . 119.7(3) ?
    C15 C10 Sb1 . . 121.0(3) ?
    C11 C10 Sb1 . . 119.3(3) ?
    C12 C11 C10 . . 118.7(4) ?
    C12 C11 C16 . . 120.2(4) ?
    C10 C11 C16 . . 121.0(3) ?
    C13 C12 C11 . . 121.5(4) ?
    C13 C12 H12 . . 119.2 ?
    C11 C12 H12 . . 119.2 ?
    C12 C13 C14 . . 119.8(4) ?
    C12 C13 H13 . . 120.1 ?
    C14 C13 H13 . . 120.1 ?
    C13 C14 C15 . . 120.2(4) ?
    C13 C14 H14 . . 119.9 ?
    C15 C14 H14 . . 119.9 ?
    C10 C15 C14 . . 120.0(4) ?
    C10 C15 H15 . . 120 ?
    C14 C15 H15 . . 120 ?
    N2 C16 C11 . . 112.9(3) ?
    N2 C16 H16A . . 109 ?
    C11 C16 H16A . . 109 ?
    N2 C16 H16B . . 109 ?
    C11 C16 H16B . . 109 ?
    H16A C16 H16B . . 107.8 ?
    N2 C17 H17A . . 109.5 ?
    N2 C17 H17B . . 109.5 ?
    H17A C17 H17B . . 109.5 ?
    N2 C17 H17C . . 109.5 ?
    H17A C17 H17C . . 109.5 ?
    H17B C17 H17C . . 109.5 ?
    N2 C18 H18A . . 109.5 ?
    N2 C18 H18B . . 109.5 ?
    H18A C18 H18B . . 109.5 ?
    N2 C18 H18C . . 109.5 ?
    H18A C18 H18C . . 109.5 ?
    H18B C18 H18C . . 109.5 ?
    C8A N1 C9 . . 137.0(6) ?
    C8A N1 C9A . . 114.3(6) ?
    C9 N1 C9A . . 48.6(5) ?
    C8A N1 C7 . . 51.7(5) ?
    C9 N1 C7 . . 114.1(6) ?
    C9A N1 C7 . . 143.2(5) ?
    C8A N1 C7A . . 110.2(5) ?
    C9 N1 C7A . . 59.8(5) ?
    C9A N1 C7A . . 107.8(6) ?
    C7 N1 C7A . . 61.0(4) ?
    C8A N1 C8 . . 54.1(5) ?
    C9 N1 C8 . . 108.4(6) ?
    C9A N1 C8 . . 64.2(6) ?
    C7 N1 C8 . . 104.2(5) ?
    C7A N1 C8 . . 145.7(5) ?
    C8A N1 Sb1 . . 105.1(4) ?
    C9 N1 Sb1 . . 117.9(4) ?
    C9A N1 Sb1 . . 114.6(4) ?
    C7 N1 Sb1 . . 102.2(3) ?
    C7A N1 Sb1 . . 104.3(3) ?
    C8 N1 Sb1 . . 109.2(4) ?
    C16 N2 C18 . . 110.2(4) ?
    C16 N2 C17 . . 111.2(4) ?
    C18 N2 C17 . . 110.9(5) ?
    C1 Sb1 C10 . . 96.9(2) ?
    C1 Sb1 C1A . . 2.6(3) yes
    C10 Sb1 C1A . . 98.77(18) yes
    C1 Sb1 N1 . . 73.2(2) yes
    C10 Sb1 N1 . . 89.75(12) yes
    C1A Sb1 N1 . . 75.0(2) yes
    C1 Sb1 Cl1 . . 91.9(2) yes
    C10 Sb1 Cl1 . . 87.61(10) yes
    C1A Sb1 Cl1 . . 90.3(2) yes
    N1 Sb1 Cl1 . . 164.43(8) yes
    N2 Sb1 Cl1 . . 110.65(8) yes
loop_
    _geom_torsion_atom_site_label_1
    _geom_torsion_atom_site_label_2
    _geom_torsion_atom_site_label_3
    _geom_torsion_atom_site_label_4
    _geom_torsion_site_symmetry_1
    _geom_torsion_site_symmetry_2
    _geom_torsion_site_symmetry_3
    _geom_torsion_site_symmetry_4
    _geom_torsion
    _geom_torsion_publ_flag
    C6 C1 C2 C3 . . . . 0 ?
    Sb1 C1 C2 C3 . . . . 180.0(5) ?
    C6 C1 C2 C7 . . . . -177.0(7) ?
    Sb1 C1 C2 C7 . . . . 3.0(7) ?
    C1 C2 C3 C4 . . . . 0 ?
    C7 C2 C3 C4 . . . . 177.0(7) ?
    C2 C3 C4 C5 . . . . 0 ?
    C3 C4 C5 C6 . . . . 0 ?
    C4 C5 C6 C1 . . . . 0 ?
    C2 C1 C6 C5 . . . . 0 ?
    Sb1 C1 C6 C5 . . . . 180.0(5) ?
    C3 C2 C7 N1 . . . . 144.3(5) ?
    C1 C2 C7 N1 . . . . -38.6(8) ?
    C6A C1A C2A C3A . . . . 0 ?
    Sb1 C1A C2A C3A . . . . 175.2(4) ?
    C6A C1A C2A C7A . . . . 179.6(7) ?
    Sb1 C1A C2A C7A . . . . -5.2(7) ?
    C1A C2A C3A C4A . . . . 0 ?
    C7A C2A C3A C4A . . . . -179.6(7) ?
    C2A C3A C4A C5A . . . . 0 ?
    C3A C4A C5A C6A . . . . 0 ?
    C4A C5A C6A C1A . . . . 0 ?
    C2A C1A C6A C5A . . . . 0 ?
    Sb1 C1A C6A C5A . . . . -174.9(5) ?
    C3A C2A C7A N1 . . . . -148.5(4) ?
    C1A C2A C7A N1 . . . . 31.9(8) ?
    C15 C10 C11 C12 . . . . -0.6(5) ?
    Sb1 C10 C11 C12 . . . . -179.0(3) ?
    C15 C10 C11 C16 . . . . 176.5(4) ?
    Sb1 C10 C11 C16 . . . . -1.9(5) ?
    C10 C11 C12 C13 . . . . -1.1(6) ?
    C16 C11 C12 C13 . . . . -178.2(4) ?
    C11 C12 C13 C14 . . . . 2.2(6) ?
    C12 C13 C14 C15 . . . . -1.7(7) ?
    C11 C10 C15 C14 . . . . 1.1(6) ?
    Sb1 C10 C15 C14 . . . . 179.5(3) ?
    C13 C14 C15 C10 . . . . 0.1(6) ?
    C12 C11 C16 N2 . . . . -113.5(4) ?
    C10 C11 C16 N2 . . . . 69.5(5) ?
    C2 C7 N1 C8A . . . . 147.4(8) ?
    C2 C7 N1 C9 . . . . -80.7(7) ?
    C2 C7 N1 C9A . . . . -133.0(9) ?
    C2 C7 N1 C7A . . . . -52.1(6) ?
    C2 C7 N1 C8 . . . . 161.3(6) ?
    C2 C7 N1 Sb1 . . . . 47.7(6) ?
    C2A C7A N1 C8A . . . . 74.7(7) ?
    C2A C7A N1 C9 . . . . -151.9(8) ?
    C2A C7A N1 C9A . . . . -159.9(6) ?
    C2A C7A N1 C7 . . . . 58.5(6) ?
    C2A C7A N1 C8 . . . . 130.0(9) ?
    C2A C7A N1 Sb1 . . . . -37.7(6) ?
    C11 C16 N2 C18 . . . . -165.1(4) ?
    C11 C16 N2 C17 . . . . 71.6(5) ?
    C2 C1 Sb1 C10 . . . . 106.9(4) ?
    C6 C1 Sb1 C10 . . . . -73.1(4) ?
    C2 C1 Sb1 C1A . . . . -114(7) ?
    C6 C1 Sb1 C1A . . . . 66(7) ?
    C2 C1 Sb1 N1 . . . . 19.3(4) ?
    C6 C1 Sb1 N1 . . . . -160.7(4) ?
    C2 C1 Sb1 Cl1 . . . . -165.3(4) ?
    C6 C1 Sb1 Cl1 . . . . 14.7(4) ?
    C15 C10 Sb1 C1 . . . . 4.3(4) ?
    C11 C10 Sb1 C1 . . . . -177.3(3) ?
    C15 C10 Sb1 C1A . . . . 2.6(4) ?
    C11 C10 Sb1 C1A . . . . -179.0(3) ?
    C15 C10 Sb1 N1 . . . . 77.3(3) ?
    C11 C10 Sb1 N1 . . . . -104.3(3) ?
    C15 C10 Sb1 Cl1 . . . . -87.3(3) ?
    C11 C10 Sb1 Cl1 . . . . 91.1(3) ?
    C2A C1A Sb1 C1 . . . . 33(7) ?
    C6A C1A Sb1 C1 . . . . -152(7) ?
    C2A C1A Sb1 C10 . . . . 74.1(3) ?
    C6A C1A Sb1 C10 . . . . -110.8(4) ?
    C2A C1A Sb1 N1 . . . . -13.3(3) ?
    C6A C1A Sb1 N1 . . . . 161.8(4) ?
    C2A C1A Sb1 Cl1 . . . . 161.7(3) ?
    C6A C1A Sb1 Cl1 . . . . -23.2(4) ?
    C8A N1 Sb1 C1 . . . . -90.6(5) ?
    C9 N1 Sb1 C1 . . . . 88.5(6) ?
    C9A N1 Sb1 C1 . . . . 143.0(5) ?
    C7 N1 Sb1 C1 . . . . -37.4(4) ?
    C7A N1 Sb1 C1 . . . . 25.4(4) ?
    C8 N1 Sb1 C1 . . . . -147.3(5) ?
    C8A N1 Sb1 C10 . . . . 172.1(4) ?
    C9 N1 Sb1 C10 . . . . -8.7(5) ?
    C9A N1 Sb1 C10 . . . . 45.8(5) ?
    C7 N1 Sb1 C10 . . . . -134.6(4) ?
    C7A N1 Sb1 C10 . . . . -71.8(4) ?
    C8 N1 Sb1 C10 . . . . 115.5(4) ?
    C8A N1 Sb1 C1A . . . . -88.7(4) ?
    C9 N1 Sb1 C1A . . . . 90.4(6) ?
    C9A N1 Sb1 C1A . . . . 145.0(5) ?
    C7 N1 Sb1 C1A . . . . -35.5(4) ?
    C7A N1 Sb1 C1A . . . . 27.3(4) ?
    C8 N1 Sb1 C1A . . . . -145.4(4) ?
    C8A N1 Sb1 Cl1 . . . . -107.7(5) ?
    C9 N1 Sb1 Cl1 . . . . 71.4(6) ?
    C9A N1 Sb1 Cl1 . . . . 126.0(5) ?
    C7 N1 Sb1 Cl1 . . . . -54.5(5) ?
    C7A N1 Sb1 Cl1 . . . . 8.3(5) ?
    C8 N1 Sb1 Cl1 . . . . -164.4(4) ?
loop_
    _geom_hbond_atom_site_label_D
    _geom_hbond_atom_site_label_H
    _geom_hbond_atom_site_label_A
    _geom_hbond_site_symmetry_D
    _geom_hbond_site_symmetry_H
    _geom_hbond_site_symmetry_A
    _geom_hbond_distance_DH
    _geom_hbond_distance_HA
    _geom_hbond_distance_DA
    _geom_hbond_angle_DHA
    _geom_hbond_publ_flag
    C6 H6 Cl1 . . . 0.93 2.65 3.291(7) 127 yes
    C6A H6A Cl1 . . . 0.93 2.74 3.353(7) 125 yes
data_global
_journal_date_recd_electronic     2009-10-01
_journal_date_accepted     2009-10-13
_journal_name_full     'Acta Crystallographica, Section E'
_journal_year     2009
_journal_volume     65
_journal_issue     11
_journal_page_first     m1383
_journal_page_last     m1384
_journal_paper_category     QM
_journal_coeditor_code     PV2214
_publ_contact_author_name     'Ra\,t, Ciprian I.'
_publ_contact_author_address
;
11 Arany Janos
40028 Cluj-Napoca
Rom\^ania
;
_publ_contact_author_email     'crat@chem.ubbcluj.ro'
_publ_contact_author_fax     '+40 264 590818'
_publ_contact_author_phone     '+40 264 593833'
_publ_section_title
;
Chloridobis{2-[(dimethylamino)methyl]phenyl}antimony(III)
;
loop_
    _publ_author_name
    _publ_author_address
    'Olaru, Marian'
;
Facultatea de Chimie \,si Inginerie Chimic\~a
11 Arany Janos
400028 Cluj-Napoca
Romania
;
    'Ro\,sca, Sorin'
;
Facultatea de Chimie \,si Inginerie Chimic\~a
11 Arany Janos
400028 Cluj-Napoca
Romania
;
    'Ra\,t, Ciprian I.'
;
Facultatea de Chimie \,si Inginerie Chimic\~a
11 Arany Janos
400028 Cluj-Napoca
Romania
;
    'Silvestru, Cristian'
;
Facultatea de Chimie \,si Inginerie Chimic\~a
11 Arany Janos
400028 Cluj-Napoca
Romania
;
