# Supplementary material for: Chloridobis{2-[(dimethyl­amino)­meth­yl]phen­yl}anti­mony(III)
Source: Acta Crystallogr Sect E Struct Rep Online. 2009 Oct 17;65(Pt 11):m1383–4. doi: 10.1107/S1600536809041890 (PMC2970968; doi:10.1107/S1600536809041890)
Supplement: Supplementary file 2 [file e-65-m1383-Isup2.hkl]

#
# h,k,l, Fc-squared, Fo-squared, sigma(Fo-squared) and status flag
#
data_I
_shelx_title ' 48alb in P-1'
_shelx_refln_list_code          4
_shelx_F_calc_maximum      151.50
_exptl_crystal_F_000       428.00
_reflns_d_resolution_high  0.8001
 
loop_
 _symmetry_equiv_pos_as_xyz
 'x, y, z'
 '-x, -y, -z'
 
_cell_length_a     9.2893
_cell_length_b     9.3672
_cell_length_c    12.8882
_cell_angle_alpha  98.073
_cell_angle_beta  103.611
_cell_angle_gamma 116.819
 
_shelx_F_squared_multiplier     1.000
 
loop_
 _refln_index_h
 _refln_index_k
 _refln_index_l
 _refln_F_squared_calc
 _refln_F_squared_meas
 _refln_F_squared_sigma
 _refln_observed_status
   1   0   0     2405.73     2620.22     57.69 o
   2   0   0      174.74      201.86      6.22 o
   3   0   0     5405.22     5602.93    100.14 o
   4   0   0     2310.70     2233.60     45.24 o
   5   0   0      270.52      286.53     11.39 o
   6   0   0      350.17      306.74     19.34 o
   7   0   0      597.01      573.35     29.07 o
   8   0   0        0.55        8.78      4.37 o
   9   0   0       96.21       99.29     17.95 o
 -10   1   0       79.22       65.56      9.47 o
  -9   1   0       42.74       56.45      8.56 o
  -8   1   0      364.67      322.62     15.35 o
  -7   1   0      623.59      615.25     19.64 o
  -6   1   0      126.56      110.45      8.56 o
  -5   1   0       44.16       40.78      4.83 o
  -4   1   0     3961.62     4096.34     75.34 o
  -3   1   0     1248.61     1329.79     22.34 o
  -2   1   0      296.80      330.84      6.57 o
  -1   1   0    12724.17    13528.69    198.50 o
   0   1   0     7517.72     8043.13    118.52 o
   1   1   0      516.07      546.59     10.08 o
   2   1   0      592.98      587.16     11.58 o
   3   1   0     3832.10     3861.29     60.86 o
   4   1   0       30.89       41.67      3.73 o
   5   1   0      179.22      161.54     10.14 o
   6   1   0      829.97      780.87     30.13 o
   7   1   0       53.16       53.20      7.13 o
   8   1   0       50.60       52.43      7.51 o
   9   1   0      114.22      120.19     13.92 o
 -10   2   0       48.04       57.76      7.81 o
  -9   2   0       48.92       50.63      9.17 o
  -8   2   0      507.03      486.36     23.56 o
  -7   2   0      567.37      527.78     17.36 o
  -6   2   0       31.19       34.19      4.72 o
  -5   2   0     2374.04     2354.37     39.16 o
  -4   2   0     1637.26     1734.10     29.27 o
  -3   2   0      505.47      519.52     10.40 o
  -2   2   0     3976.66     4583.18     69.19 o
  -1   2   0     1651.98     1779.43     32.02 o
   0   2   0     5281.79     5923.27     88.66 o
   1   2   0     2309.75     2391.11     38.25 o
   2   2   0     8116.02     8555.17    129.01 o
   3   2   0      200.07      203.08      6.74 o
   4   2   0        8.74       19.18      5.99 o
   5   2   0     1061.25     1021.04     27.62 o
   6   2   0      209.82      227.20     13.99 o
   7   2   0       26.42       32.83      8.57 o
   8   2   0       55.85       57.61     14.68 o
 -10   3   0        0.55       11.34      6.48 o
  -9   3   0      245.98      238.92     14.17 o
  -8   3   0      542.49      525.79     21.46 o
  -7   3   0      202.91      196.22     13.20 o
  -6   3   0      845.23      740.73     55.42 o
  -5   3   0     3007.35     3094.01     50.26 o
  -4   3   0     1661.60     1715.40     29.30 o
  -3   3   0     3446.36     3937.64     80.97 o
  -2   3   0     6117.98     6763.14    101.32 o
  -1   3   0      585.64      589.06     15.30 o
   0   3   0        6.38       13.36      2.30 o
   1   3   0     7352.33     7667.91    116.20 o
   2   3   0     2895.22     3109.12     51.07 o
   3   3   0      121.83      119.94      6.41 o
   4   3   0      341.30      327.79     13.19 o
   5   3   0     1217.01     1101.12     37.53 o
   6   3   0        0.12        1.47      5.98 o
   7   3   0       76.28       89.43     12.91 o
 -11   4   0       11.73       29.20      7.79 o
 -10   4   0       56.01       63.91     21.39 o
  -9   4   0      147.95      137.94     13.69 o
  -8   4   0      361.16      351.22     14.07 o
  -7   4   0      208.89      198.08     10.31 o
  -6   4   0     1604.73     1508.60     34.21 o
  -5   4   0     1876.53     1906.72     33.31 o
  -4   4   0       18.38       21.06      2.40 o
  -3   4   0     6825.13     7553.41    113.99 o
  -2   4   0     2782.04     2877.89     46.22 o
  -1   4   0      748.08      703.11     17.34 o
   0   4   0     3588.05     3658.22     58.31 o
   1   4   0      984.84      924.04     18.80 o
   2   4   0      134.02      145.42      6.83 o
   3   4   0       92.38       95.80      7.83 o
   4   4   0     1431.27     1339.51     42.35 o
   5   4   0       67.37       71.03     16.54 o
   6   4   0        5.17        0.59      7.96 o
   7   4   0      113.39      110.94     19.90 o
 -11   5   0        4.92        5.68      8.83 o
 -10   5   0      179.05      201.71     17.19 o
  -9   5   0      170.41      172.55     15.11 o
  -8   5   0       47.95       35.99      7.01 o
  -7   5   0      510.08      506.39     24.01 o
  -6   5   0     1456.64     1420.20     35.37 o
  -5   5   0      477.83      447.20     11.29 o
  -4   5   0     1272.83     1198.93     22.47 o
  -3   5   0     1137.63     1084.28     20.80 o
  -2   5   0     1589.84     1618.25     28.88 o
  -1   5   0     1215.07     1287.25     24.23 o
   0   5   0     2399.85     2435.66     41.83 o
   1   5   0       28.57       26.06      4.24 o
   2   5   0       13.35       15.60      3.66 o
   3   5   0     1310.95     1226.02     39.85 o
   4   5   0      281.12      293.47     20.21 o
   5   5   0        0.00       18.08      7.09 o
   6   5   0       46.18       69.10     12.04 o
 -11   6   0       35.24       44.95      9.00 o
 -10   6   0      272.21      316.53     20.15 o
  -9   6   0       91.04       80.28     10.98 o
  -8   6   0      332.42      317.53     16.96 o
  -7   6   0      572.72      563.76     22.65 o
  -6   6   0     1429.02     1427.18     54.89 o
  -5   6   0      293.86      299.33     13.94 o
  -4   6   0     1483.09     1489.05     27.59 o
  -3   6   0     1763.42     1819.15     32.99 o
  -2   6   0       23.89       37.66      5.34 o
  -1   6   0     2974.46     2907.46     57.78 o
   0   6   0      248.82      236.64     10.87 o
   1   6   0      188.88      202.18     20.98 o
   2   6   0      757.77      690.63     25.96 o
   3   6   0      406.40      376.18     20.50 o
   4   6   0        7.65       21.33      7.29 o
   5   6   0       17.88       39.84      8.69 o
 -11   7   0      110.15       99.01     20.15 o
 -10   7   0      111.18      119.82     18.03 o
  -9   7   0       17.39       18.62      6.42 o
  -8   7   0      278.72      263.38     16.31 o
  -7   7   0      587.44      608.09     19.51 o
  -6   7   0        0.00        8.54      3.19 o
  -5   7   0     1553.81     1547.00     36.04 o
  -4   7   0     1345.92     1380.92     33.40 o
  -3   7   0      428.64      403.92     18.64 o
  -2   7   0      614.07      605.54     19.51 o
  -1   7   0      806.04      779.93     27.46 o
   0   7   0      505.73      495.37     17.49 o
   1   7   0      106.18      112.12      9.90 o
   2   7   0      471.57      446.69     22.88 o
   3   7   0       70.24       91.95     13.00 o
   4   7   0       10.67       26.25      8.77 o
 -10   8   0        6.42        6.77      5.62 o
  -9   8   0      152.39      157.48     14.83 o
  -8   8   0      560.12      589.71     20.24 o
  -7   8   0       34.79       41.59      6.30 o
  -6   8   0      598.38      588.49     20.27 o
  -5   8   0     1339.08     1346.11     42.90 o
  -4   8   0      363.70      385.03     19.17 o
  -3   8   0      586.65      576.02     24.71 o
  -2   8   0      198.76      216.71     18.16 o
  -1   8   0      368.00      350.98     19.31 o
   0   8   0        0.28       10.61      4.71 o
   1   8   0      322.34      337.07     16.83 o
   2   8   0       70.99       71.47     11.47 o
   3   8   0       14.30       30.39      9.13 o
 -10   9   0        6.29        9.46      6.09 o
  -9   9   0      208.07      216.58     17.50 o
  -8   9   0      276.77      300.04     15.36 o
  -7   9   0       15.74       17.16      8.46 o
  -6   9   0      407.48      362.72     19.87 o
  -5   9   0      403.17      395.63     20.76 o
  -4   9   0       21.09       33.96      7.34 o
  -3   9   0      418.29      384.79     20.58 o
  -2   9   0      451.59      437.84     22.86 o
  -1   9   0       71.89       71.47     11.59 o
   0   9   0      187.66      199.46     18.63 o
   1   9   0      108.17      146.27     24.13 o
  -9  10   0      161.06      170.65     22.39 o
  -8  10   0        2.93       -4.27     14.68 o
  -7  10   0       54.57       58.39      9.48 o
  -6  10   0      428.77      449.96     23.65 o
  -5  10   0       18.12       29.91      7.64 o
  -4  10   0       94.60       84.70     11.52 o
  -3  10   0      276.31      272.19     20.88 o
  -2  10   0      225.01      249.94     20.66 o
  -1  10   0       32.72       39.23      9.22 o
   0  10   0       71.81       83.70     20.77 o
  -8  11   0       23.18       25.78     12.44 o
  -7  11   0      241.59      262.36     28.73 o
  -6  11   0      121.04      121.95     14.30 o
  -5  11   0        3.84        6.06     13.81 o
  -4  11   0      133.48      125.22     14.42 o
  -3  11   0      288.20      271.38     22.66 o
   2 -11   1      135.63      118.95     14.87 o
   3 -11   1      212.44      245.85     23.51 o
   4 -11   1        8.78       13.75      7.29 o
   5 -11   1      118.50      105.15     13.96 o
   6 -11   1      229.19      206.71     19.08 o
   7 -11   1        3.62       12.82      8.96 o
   8 -11   1       83.64       78.67     11.26 o
   0 -10   1        1.71        1.12      7.08 o
   1 -10   1       43.30       53.52     10.82 o
   2 -10   1      285.49      287.80     21.72 o
   3 -10   1        0.40       12.26      6.91 o
   4 -10   1       37.96       44.27      9.28 o
   5 -10   1      573.90      586.28     27.34 o
   6 -10   1      114.02      121.01     14.55 o
   7 -10   1      124.42      124.61     16.67 o
   8 -10   1      215.05      262.87     51.37 o
   9 -10   1      134.17      167.32     16.26 o
  -2  -9   1      165.59      196.02     29.60 o
  -1  -9   1       41.04       50.40      9.84 o
   0  -9   1        8.41        9.62      6.49 o
   1  -9   1      659.55      641.49     28.73 o
   2  -9   1      260.41      291.15     20.40 o
   3  -9   1       33.10       40.47      8.60 o
   4  -9   1      813.89      759.20     40.67 o
   5  -9   1      880.47      875.95     33.51 o
   6  -9   1        1.17        8.50      9.83 o
   7  -9   1      223.79      247.72     14.29 o
   8  -9   1      404.41      393.01     16.60 o
   9  -9   1        0.68        0.85      6.22 o
  10  -9   1       43.10       41.04      8.53 o
  -3  -8   1      191.78      213.67     44.03 o
  -2  -8   1       29.13       31.63      8.77 o
  -1  -8   1        2.13        7.83      5.07 o
   0  -8   1      672.47      663.46     27.97 o
   1  -8   1      477.70      458.69     22.21 o
   2  -8   1       95.66      104.77     11.95 o
   3  -8   1       21.34       27.64      7.12 o
   4  -8   1     1802.77     1679.01     50.02 o
   5  -8   1       36.44       41.76      6.50 o
   6  -8   1      135.32      142.03     10.33 o
   7  -8   1      486.12      510.80     27.88 o
   8  -8   1      136.94      135.26     13.43 o
   9  -8   1       63.18       66.60     10.51 o
  10  -8   1      190.21      188.08     17.13 o
  -4  -7   1      107.90      104.32     14.05 o
  -3  -7   1      133.80      187.03     21.52 o
  -2  -7   1       49.49       61.41      7.51 o
  -1  -7   1      384.82      399.67     31.11 o
   0  -7   1     1051.08      977.69     64.13 o
   1  -7   1      305.67      288.38     11.79 o
   2  -7   1      496.78      458.48     21.27 o
   3  -7   1     2281.79     2331.06     50.09 o
   4  -7   1      196.58      200.21     11.14 o
   5  -7   1      203.63      203.45     10.61 o
   6  -7   1     1066.64     1031.55     27.38 o
   7  -7   1      589.71      565.17     22.05 o
   8  -7   1        0.30        6.28      4.53 o
   9  -7   1      183.31      172.82     15.65 o
  10  -7   1      235.13      247.14     33.83 o
  11  -7   1        7.49       17.36      6.73 o
  -5  -6   1       35.82       35.43     10.13 o
  -4  -6   1      131.84      168.56     16.64 o
  -3  -6   1      279.64      275.32     19.19 o
  -2  -6   1       19.46       23.56      5.02 o
  -1  -6   1     1123.70     1062.07     27.45 o
   0  -6   1      913.27      910.61     23.83 o
   1  -6   1       98.91       92.30      5.70 o
   2  -6   1     3818.48     3898.67     63.54 o
   3  -6   1     2177.47     2281.27     39.51 o
   4  -6   1      266.78      278.27     11.29 o
   5  -6   1      543.57      553.08     16.83 o
   6  -6   1     1458.94     1509.95     35.11 o
   7  -6   1      178.93      191.39     10.94 o
   8  -6   1        9.74       10.70      4.75 o
   9  -6   1      456.54      442.60     47.39 o
  10  -6   1       68.88       64.58     10.20 o
  11  -6   1       24.95       19.11     11.69 o
  -6  -5   1        0.52       15.89     13.81 o
  -5  -5   1      188.47      179.93     38.93 o
  -4  -5   1      397.55      371.60     19.39 o
  -3  -5   1       28.51       40.33      8.46 o
  -2  -5   1      913.22      867.98     23.34 o
  -1  -5   1     1316.98     1239.78     24.67 o
   0  -5   1     1164.56     1183.03     23.12 o
   1  -5   1     2830.50     2908.08     58.31 o
   2  -5   1     3155.10     3361.90     54.43 o
   3  -5   1     1012.82     1037.16     19.51 o
   4  -5   1       18.96       21.06      2.37 o
   5  -5   1     1690.64     1642.10     29.56 o
   6  -5   1      288.06      298.48     11.40 o
   7  -5   1       27.26       31.88      6.30 o
   8  -5   1      407.62      389.14     19.41 o
   9  -5   1      313.88      300.47     18.69 o
  10  -5   1        1.25       11.48      6.20 o
  11  -5   1       72.09       71.56     11.30 o
  -7  -4   1        9.36       24.74     11.82 o
  -6  -4   1      184.52      171.15     24.38 o
  -5  -4   1      405.19      437.70     22.16 o
  -4  -4   1      200.34      218.27     16.26 o
  -3  -4   1      874.43      851.01     19.40 o
  -2  -4   1     1121.35     1097.56     22.30 o
  -1  -4   1      851.70      777.48     16.48 o
   0  -4   1      786.89      815.93     16.49 o
   1  -4   1     4895.27     5184.84     80.02 o
   2  -4   1     2569.96     2684.84     42.92 o
   3  -4   1      103.43      113.47      4.21 o
   4  -4   1     8191.96     8760.92    132.06 o
   5  -4   1     1329.22     1342.47     24.93 o
   6  -4   1       69.48       76.95      7.83 o
   7  -4   1      802.42      801.11     22.35 o
   8  -4   1      867.88      809.78     30.46 o
   9  -4   1       11.60       15.63      5.62 o
  10  -4   1       44.16       39.12      9.00 o
  -8  -3   1       32.46       33.45     27.61 o
  -7  -3   1       15.06       21.57      7.76 o
  -6  -3   1      525.44      468.93     22.95 o
  -5  -3   1      751.86      723.69     31.53 o
  -4  -3   1      241.71      235.89     11.32 o
  -3  -3   1      906.24      904.78     19.09 o
  -2  -3   1     1396.75     1434.53     26.23 o
  -1  -3   1       54.04       70.56      4.02 o
   0  -3   1     6461.96     6776.93    102.34 o
   1  -3   1      963.57     1022.29     17.97 o
   2  -3   1     1184.21     1343.56     23.96 o
   3  -3   1     4612.65     4809.53     73.57 o
   4  -3   1     5708.28     6242.56     95.22 o
   5  -3   1      663.93      685.39     14.74 o
   6  -3   1       36.10       32.11      4.55 o
   7  -3   1     1080.71     1005.74     26.63 o
   8  -3   1      142.50      130.58     10.44 o
   9  -3   1       33.17       41.50      7.17 o
  10  -3   1      141.47      148.68     16.31 o
  -8  -2   1       15.87       19.68     13.31 o
  -7  -2   1      127.82      137.22     11.81 o
  -6  -2   1      715.19      675.22     22.01 o
  -5  -2   1       48.31       42.29      6.16 o
  -4  -2   1      638.26      593.51     17.61 o
  -3  -2   1      956.28      945.15     18.73 o
  -2  -2   1     1681.61     1739.69     29.67 o
  -1  -2   1      625.07      659.76     12.71 o
   0  -2   1     4227.85     4474.39     67.58 o
   1  -2   1     2102.96     2323.19     52.49 o
   2  -2   1     1053.81     1108.86     18.54 o
   3  -2   1     6496.21     7052.96    106.00 o
   4  -2   1      980.19      904.76     17.16 o
   5  -2   1      427.27      463.10     11.79 o
   6  -2   1     1168.06     1086.92     31.93 o
   7  -2   1      619.13      559.58     23.78 o
   8  -2   1        6.25        5.72      3.80 o
   9  -2   1      152.45      173.35     12.71 o
  10  -2   1       70.79       71.27      9.26 o
  -9  -1   1        2.25        7.10      7.36 o
  -8  -1   1       55.86       57.59      7.59 o
  -7  -1   1      605.75      539.85     19.61 o
  -6  -1   1       61.30       68.14      8.56 o
  -5  -1   1      321.41      316.91     15.13 o
  -4  -1   1     3013.75     3106.44     50.76 o
  -3  -1   1     3814.52     4059.60     63.51 o
  -2  -1   1      933.27     1030.93     21.54 o
  -1  -1   1     8349.03     9324.37    137.69 o
   0  -1   1     6734.60     7414.56    127.94 o
   1  -1   1     2029.71     2233.41     34.07 o
   2  -1   1     1244.50     1353.88     22.11 o
   3  -1   1     2575.35     2580.60     40.94 o
   4  -1   1      436.83      409.23     15.25 o
   5  -1   1     1045.96      995.43     30.64 o
   6  -1   1     1224.12     1164.86     35.02 o
   7  -1   1      413.84      397.70     15.33 o
   8  -1   1       17.10       22.61      5.43 o
   9  -1   1      230.89      238.02     18.27 o
  -9   0   1        0.63        4.30      5.15 o
  -8   0   1      284.11      277.02     14.84 o
  -7   0   1      149.74      173.62     11.53 o
  -6   0   1       51.07       54.03      6.31 o
  -5   0   1      625.80      604.79     17.65 o
  -4   0   1     7000.73     7455.05    132.98 o
  -3   0   1      410.35      462.44     12.29 o
  -2   0   1        4.19        8.85      1.87 o
  -1   0   1    14457.11    15659.21    229.16 o
   1   0   1     6455.93     7339.12    124.56 o
   2   0   1     1553.15     1529.77     25.15 o
   3   0   1     1655.26     1577.13     26.92 o
   4   0   1     1039.68     1043.79     24.97 o
   5   0   1     2473.46     2326.96    153.36 o
   6   0   1      568.72      524.67     17.85 o
   7   0   1        6.36        8.22      4.28 o
   8   0   1      276.65      279.16     35.57 o
   9   0   1       68.86       76.74     13.75 o
 -10   1   1       20.01       22.35      5.99 o
  -9   1   1      106.69       98.94      9.84 o
  -8   1   1      463.87      445.72     17.06 o
  -7   1   1        0.45        4.01      3.20 o
  -6   1   1      132.41      149.05     13.30 o
  -5   1   1     2539.34     2506.83     49.89 o
  -4   1   1      133.89      131.80      6.28 o
  -3   1   1     1034.32     1088.87     22.47 o
  -2   1   1     8510.62     9271.13    136.94 o
  -1   1   1     1754.26     2049.43     31.32 o
   0   1   1       65.05       75.31      2.82 o
   1   1   1      894.67      886.89     23.41 o
   2   1   1     6461.47     6758.71    102.09 o
   3   1   1        7.68       14.89      2.98 o
   4   1   1     1507.18     1479.31     27.35 o
   5   1   1      931.45      890.26     24.54 o
   6   1   1       89.03       89.30     10.38 o
   7   1   1      271.12      272.21     22.94 o
   8   1   1      201.13      195.06     17.85 o
 -10   2   1       36.11       37.32      9.50 o
  -9   2   1      419.08      379.96     16.23 o
  -8   2   1      196.41      189.10     11.88 o
  -7   2   1       15.11       27.89      9.33 o
  -6   2   1     2086.70     2085.81     43.88 o
  -5   2   1     2146.44     2057.86     34.81 o
  -4   2   1      804.73      843.72     15.98 o
  -3   2   1     2575.86     2833.10     44.54 o
  -2   2   1    21513.23    23119.27    337.94 o
  -1   2   1      657.44      666.16     11.96 o
   0   2   1      144.65      144.83      5.14 o
   1   2   1     7768.26     7992.55    119.94 o
   2   2   1     1240.43     1290.72     26.79 o
   3   2   1      657.85      647.25     14.61 o
   4   2   1     1148.08     1089.73     27.49 o
   5   2   1      418.87      388.26     15.26 o
   6   2   1      234.26      258.16     19.07 o
   7   2   1      217.14      215.66     18.91 o
   8   2   1       17.64       31.32      8.48 o
 -11   3   1        0.32        4.64      5.76 o
 -10   3   1      212.97      226.64     17.29 o
  -9   3   1      233.81      256.30     17.78 o
  -8   3   1       56.18       56.30      8.29 o
  -7   3   1      654.21      591.19     18.14 o
  -6   3   1     2138.18     2114.57     36.78 o
  -5   3   1       20.05       21.35      2.54 o
  -4   3   1      889.43      970.21     18.32 o
  -3   3   1     9251.64     9860.51    146.99 o
  -2   3   1     1066.09     1089.06     19.29 o
  -1   3   1      603.33      656.42     12.75 o
   0   3   1     2730.14     2662.60     42.71 o
   1   3   1     3412.91     3617.32     57.63 o
   2   3   1      231.48      220.81      7.33 o
   3   3   1     1111.31     1107.78     22.69 o
   4   3   1     1188.79     1114.20     46.89 o
   5   3   1       22.93       27.54      7.46 o
   6   3   1      240.44      230.68     18.98 o
   7   3   1       99.60      113.14     14.77 o
 -11   4   1       81.35       66.90     15.05 o
 -10   4   1      121.63      148.27     15.08 o
  -9   4   1       18.24       19.77      5.89 o
  -8   4   1       42.01       46.44     11.71 o
  -7   4   1     1412.89     1371.43     55.22 o
  -6   4   1      521.64      488.08     12.49 o
  -5   4   1        5.02       14.18      3.52 o
  -4   4   1     2926.67     2905.98     47.35 o
  -3   4   1     3749.53     4144.85     64.79 o
  -2   4   1      614.36      662.20     13.74 o
  -1   4   1     4757.38     5159.14     79.83 o
   0   4   1     3482.38     3429.28     55.12 o
   1   4   1       43.01       53.48      3.90 o
   2   4   1      196.19      190.90      9.73 o
   3   4   1     1295.13     1255.64     39.52 o
   4   4   1       18.98       25.39      7.05 o
   5   4   1      143.66      145.22     15.72 o
   6   4   1       68.73       81.84     12.18 o
 -11   5   1      127.07      113.87     23.76 o
 -10   5   1      117.90      117.69     13.84 o
  -9   5   1       43.17       60.52      9.30 o
  -8   5   1      457.08      452.51     29.23 o
  -7   5   1      360.66      355.19     10.99 o
  -6   5   1      459.99      421.29     17.30 o
  -5   5   1     1288.64     1341.08     25.35 o
  -4   5   1     1547.29     1508.83     27.38 o
  -3   5   1       76.30       81.56      4.82 o
  -2   5   1     1116.00     1181.66     22.85 o
  -1   5   1     4262.44     4341.65     69.21 o
   0   5   1      343.98      318.70     11.75 o
   1   5   1       44.94       41.64      5.18 o
   2   5   1      800.58      770.67     28.50 o
   3   5   1      292.02      301.83     19.66 o
   4   5   1       58.24       55.25      9.81 o
   5   5   1       30.09       31.39      8.41 o
   6   5   1      100.50       99.53     14.68 o
 -11   6   1       77.15       62.69     10.51 o
 -10   6   1       48.14       63.43     10.31 o
  -9   6   1      265.74      272.58     18.33 o
  -8   6   1      531.19      506.75     22.13 o
  -7   6   1      403.34      378.96     13.88 o
  -6   6   1      237.84      247.11     10.67 o
  -5   6   1     3411.96     3533.11     58.46 o
  -4   6   1      373.74      372.97     11.54 o
  -3   6   1        2.43        9.02      2.26 o
  -2   6   1     3737.17     3616.49     69.50 o
  -1   6   1      907.91      858.36     22.90 o
   0   6   1        0.20        4.44      2.90 o
   1   6   1      521.41      491.33     17.25 o
   2   6   1     1075.36     1024.08     28.61 o
   3   6   1        0.14       11.70     11.44 o
   4   6   1       20.96       25.77      7.47 o
   5   6   1       85.55       92.75     20.15 o
 -11   7   1       40.58       54.80     13.43 o
 -10   7   1       51.72       59.44     10.20 o
  -9   7   1      349.65      355.28     19.11 o
  -8   7   1      425.05      406.86     42.29 o
  -7   7   1        1.64        7.65      3.08 o
  -6   7   1     1831.87     1818.46     43.96 o
  -5   7   1      756.58      738.53     21.80 o
  -4   7   1       86.00       86.53      9.81 o
  -3   7   1      524.30      529.75     16.75 o
  -2   7   1      906.01      856.95     23.52 o
  -1   7   1      122.44      145.68     10.31 o
   0   7   1      207.77      217.18     12.71 o
   1   7   1     1270.52     1254.37     33.41 o
   2   7   1      130.80      139.84     14.94 o
   3   7   1       12.67       24.20      8.18 o
   4   7   1      160.15      168.42     18.62 o
 -11   8   1        0.38       10.87      6.48 o
 -10   8   1      117.36      153.47     15.37 o
  -9   8   1      294.43      281.49     18.76 o
  -8   8   1      109.21      118.20     10.10 o
  -7   8   1      715.74      687.46     21.73 o
  -6   8   1      506.35      481.11     27.49 o
  -5   8   1      122.87      101.92     11.24 o
  -4   8   1      269.58      259.33     17.59 o
  -3   8   1      926.71      830.58     31.22 o
  -2   8   1        1.03        0.09      4.31 o
  -1   8   1        2.19        3.88      4.16 o
   0   8   1      671.71      615.95     21.91 o
   1   8   1      152.45      154.72     15.83 o
   2   8   1        2.95        7.17      7.89 o
 -10   9   1       91.24       93.12     12.43 o
  -9   9   1       93.81       98.68     11.96 o
  -8   9   1       54.34       72.42     10.28 o
  -7   9   1      577.52      536.91     24.98 o
  -6   9   1      253.98      264.23     19.00 o
  -5   9   1        1.62        4.89      9.83 o
  -4   9   1      747.02      719.29     40.80 o
  -3   9   1      426.50      397.34     21.02 o
  -2   9   1       56.10       77.43     11.26 o
  -1   9   1      278.50      242.66     25.25 o
   0   9   1      221.53      237.71     20.01 o
   1   9   1        1.84       20.90     13.68 o
  -8  10   1      213.41      212.31     18.28 o
  -7  10   1      270.08      303.41     21.45 o
  -6  10   1       82.55       92.97     12.83 o
  -5  10   1      310.42      337.00     22.86 o
  -4  10   1      321.69      300.84     21.89 o
  -3  10   1      154.13      156.48     16.36 o
  -2  10   1       43.27       78.41     11.06 o
  -1  10   1      213.72      241.02     21.23 o
  -8  11   1      138.19      133.54     14.50 o
  -7  11   1       63.58       64.98     11.04 o
  -6  11   1       68.06       85.21     12.10 o
  -5  11   1      118.51      120.28     14.13 o
  -4  11   1      120.16      118.21     14.76 o
  -3  11   1        1.26        8.46      6.30 o
   2 -11   2      138.38      149.75     17.17 o
   3 -11   2        2.84       10.55      7.89 o
   4 -11   2      230.18      235.83     26.99 o
   5 -11   2      192.47      189.79     18.62 o
   6 -11   2        5.34        1.00      6.38 o
   7 -11   2      128.57      122.48     14.62 o
   8 -11   2      111.42      105.69     13.63 o
   0 -10   2       42.82       41.62      9.45 o
   1 -10   2      168.70      189.18     21.14 o
   2 -10   2       21.30       27.46      8.66 o
   3 -10   2      184.43      201.67     18.45 o
   4 -10   2      468.04      433.28     23.19 o
   5 -10   2      232.79      237.45     19.34 o
   6 -10   2      140.72      121.96     14.69 o
   7 -10   2      276.14      266.30     20.23 o
   8 -10   2       80.96       83.61      9.44 o
   9 -10   2        4.81       13.83      9.08 o
  -2  -9   2        1.24       12.69     12.69 o
  -1  -9   2       15.28       25.53      8.83 o
   0  -9   2      346.82      354.21     21.53 o
   1  -9   2      281.94      294.92     20.66 o
   2  -9   2       39.45       60.74     10.41 o
   3  -9   2      575.80      533.93     25.04 o
   4  -9   2      972.78      938.56     51.74 o
   5  -9   2      152.69      149.06     15.29 o
   6  -9   2      469.68      493.82     23.20 o
   7  -9   2      448.76      437.30     25.21 o
   8  -9   2       11.52       18.36      4.87 o
   9  -9   2      180.88      180.81     16.59 o
  10  -9   2       77.42       84.51     12.42 o
  -3  -8   2       27.40       47.71     10.06 o
  -2  -8   2       28.06       32.28      8.25 o
  -1  -8   2      149.50      165.10     15.55 o
   0  -8   2      726.39      680.68     28.20 o
   1  -8   2       83.94       91.99     11.62 o
   2  -8   2      203.60      168.57     14.60 o
   3  -8   2      831.76      860.02     35.70 o
   4  -8   2       11.45       16.28      4.18 o
   5  -8   2      805.96      805.15     29.73 o
   6  -8   2      704.78      708.69     22.27 o
   7  -8   2      288.91      283.98     13.98 o
   8  -8   2      118.71      141.46     14.02 o
   9  -8   2      285.95      262.85     26.37 o
  10  -8   2       80.57       70.19     11.04 o
  -4  -7   2      138.67      179.03     17.78 o
  -3  -7   2        2.41        7.66      6.73 o
  -2  -7   2       62.70       68.56      8.09 o
  -1  -7   2     1224.04     1158.68     30.49 o
   0  -7   2       38.65       41.99      5.82 o
   1  -7   2      337.63      324.78     16.96 o
   2  -7   2     2165.36     2177.99     47.49 o
   3  -7   2      263.45      259.29     12.53 o
   4  -7   2      460.07      446.08     19.44 o
   5  -7   2      483.11      475.35     21.64 o
   6  -7   2      743.28      696.52     21.11 o
   7  -7   2       25.85       30.99      4.93 o
   8  -7   2      319.30      309.71     18.35 o
   9  -7   2      221.99      219.62     17.71 o
  10  -7   2        2.67        8.84      8.58 o
  -5  -6   2      187.13      193.32     18.59 o
  -4  -6   2        4.34        4.12      6.22 o
  -3  -6   2        2.51       22.43      6.76 o
  -2  -6   2     1219.48     1186.75     30.35 o
  -1  -6   2      655.74      659.11     26.89 o
   0  -6   2       39.83       45.87      4.47 o
   1  -6   2     1024.08     1009.18     33.03 o
   2  -6   2     2941.82     2989.53     50.09 o
   3  -6   2       38.59       50.01      6.86 o
   4  -6   2      404.13      344.79     24.92 o
   5  -6   2     1358.05     1302.98     80.50 o
   6  -6   2       10.13        8.29      3.26 o
   7  -6   2      386.36      346.23     17.53 o
   8  -6   2      502.76      468.51     22.13 o
   9  -6   2      142.29      132.70     14.24 o
  10  -6   2       70.70       66.60     10.71 o
  -6  -5   2      214.52      251.84     21.05 o
  -5  -5   2       15.75       28.70      9.58 o
  -4  -5   2        5.55       14.71      6.30 o
  -3  -5   2     1106.65     1121.88     28.65 o
  -2  -5   2     1267.58     1270.11     26.38 o
  -1  -5   2      198.57      217.69      8.03 o
   0  -5   2      459.97      419.57     11.12 o
   1  -5   2     4777.40     5032.67     79.07 o
   2  -5   2      192.82      224.50      6.61 o
   3  -5   2     1193.12     1203.40     27.50 o
   4  -5   2     3311.65     3218.76     62.77 o
   5  -5   2      587.52      511.21     38.47 o
   6  -5   2      314.02      324.57     12.19 o
   7  -5   2      869.76      789.55     28.79 o
   8  -5   2      478.51      411.90     20.07 o
   9  -5   2        3.73        1.73      4.56 o
  10  -5   2       71.16       63.09     10.55 o
  -7  -4   2      180.89      192.65     23.26 o
  -6  -4   2      124.38      126.71     22.01 o
  -5  -4   2       14.22       31.12      8.83 o
  -4  -4   2      456.01      458.02     16.50 o
  -3  -4   2     1481.68     1501.80     29.36 o
  -2  -4   2      168.15      155.43      7.04 o
  -1  -4   2       30.19       49.17      4.53 o
   0  -4   2     5000.93     5257.24     81.61 o
   1  -4   2     1771.88     1933.79     32.59 o
   2  -4   2       35.41       76.70     18.90 o
   3  -4   2     6165.68     6470.95    116.50 o
   4  -4   2     2746.19     2860.99     46.62 o
   5  -4   2      102.76      112.62      7.41 o
   6  -4   2      485.12      479.99     13.14 o
   7  -4   2     1133.94     1065.52     27.37 o
   8  -4   2        1.07        6.48      4.10 o
   9  -4   2      164.15      140.91     20.27 o
  10  -4   2       67.80       76.16     17.41 o
  -8  -3   2       31.84       44.54      9.80 o
  -7  -3   2      131.53      130.69     14.68 o
  -6  -3   2      344.02      332.23     15.72 o
  -5  -3   2       18.88       24.54      5.20 o
  -4  -3   2     1614.22     1506.96     83.26 o
  -3  -3   2      112.91      122.35      6.35 o
  -2  -3   2      782.36      782.96     16.40 o
  -1  -3   2    13126.74    14212.02    210.82 o
   0  -3   2     5635.26     5990.67     90.98 o
   1  -3   2      314.75      331.72      7.31 o
   2  -3   2     1142.76     1150.43     24.18 o
   3  -3   2     3849.24     3807.63     59.31 o
   4  -3   2        7.22        6.23      1.59 o
   5  -3   2      144.67      138.25      5.92 o
   6  -3   2     1669.57     1649.09     36.74 o
   7  -3   2      149.33      157.06     10.39 o
   8  -3   2      186.76      193.90     12.26 o
   9  -3   2      210.57      226.79     17.62 o
  10  -3   2       87.77       94.79     13.10 o
  -9  -2   2        8.25       13.55      8.00 o
  -8  -2   2      143.54      148.94     12.65 o
  -7  -2   2       94.41       97.66     11.81 o
  -6  -2   2      131.98      146.01     10.99 o
  -5  -2   2      803.14      761.75     22.20 o
  -4  -2   2      609.44      585.36     13.84 o
  -3  -2   2     1484.31     1577.85     28.26 o
  -2  -2   2     2561.70     2751.03     44.41 o
  -1  -2   2    22789.71    24213.89    354.77 o
   0  -2   2      208.01      207.88      5.06 o
   1  -2   2      246.20      281.71      6.68 o
   2  -2   2    10650.51    11359.03    167.79 o
   3  -2   2      506.17      474.23     10.15 o
   4  -2   2       40.30       49.17      3.36 o
   5  -2   2     1409.15     1350.38     25.07 o
   6  -2   2     1442.19     1372.40     32.62 o
   7  -2   2        2.47        2.82      3.13 o
   8  -2   2      310.23      296.22     20.68 o
   9  -2   2      194.44      218.01     17.32 o
  10  -2   2        2.41       17.95      5.70 o
  -9  -1   2      102.88      123.77     11.69 o
  -8  -1   2      170.86      178.27     18.27 o
  -7  -1   2      113.04      125.35     11.60 o
  -6  -1   2      381.58      336.57     13.88 o
  -5  -1   2     1198.55     1180.29     42.29 o
  -4  -1   2     1562.54     1642.59     29.18 o
  -3  -1   2      131.54      136.17      4.69 o
  -2  -1   2    17074.65    18466.08    271.03 o
  -1  -1   2       15.10       21.41      1.60 o
   0  -1   2     6622.47     7180.70    106.25 o
   1  -1   2    16851.89    17976.67    263.28 o
   2  -1   2     1903.48     1799.02     29.10 o
   3  -1   2      241.37      247.25      6.61 o
   4  -1   2     1054.48      985.65     22.15 o
   5  -1   2     2301.24     2179.98     45.72 o
   6  -1   2       77.57       75.07      7.17 o
   7  -1   2       33.77       48.67      6.36 o
   8  -1   2      409.70      411.51     43.03 o
   9  -1   2       21.31       30.73      6.35 o
 -10   0   2       34.28       55.19      7.39 o
  -9   0   2      157.80      161.26     12.65 o
  -8   0   2      169.00      188.34     12.67 o
  -7   0   2       40.32       38.09      6.22 o
  -6   0   2      794.15      704.70     31.55 o
  -5   0   2     1664.84     1613.69     35.66 o
  -4   0   2      692.40      695.45     14.00 o
  -3   0   2     8790.21     9345.71    139.37 o
  -2   0   2     1156.53     1200.83     20.06 o
  -1   0   2        9.25       18.02      1.67 o
   0   0   2     6215.70     6787.87    114.92 o
   1   0   2    22952.17    24382.90    356.30 o
   2   0   2      499.65      498.04     10.42 o
   3   0   2        7.76        6.39      1.36 o
   4   0   2     3681.15     3567.37     68.61 o
   5   0   2      345.66      334.47     15.98 o
   6   0   2        3.86        1.46      2.99 o
   7   0   2      474.37      495.37     34.45 o
   8   0   2       68.02       64.83      8.33 o
   9   0   2        2.61       15.91      7.36 o
 -10   1   2       32.25       39.07      7.10 o
  -9   1   2      203.55      186.65     13.23 o
  -8   1   2       23.90       29.79      5.53 o
  -7   1   2      493.11      476.64     16.34 o
  -6   1   2     1865.62     1799.20     48.50 o
  -5   1   2      523.06      484.92     10.71 o
  -4   1   2     1347.29     1357.14     23.60 o
  -3   1   2     2825.11     2990.72     46.81 o
  -2   1   2     3321.20     3515.81     53.65 o
  -1   1   2      242.04      243.52      5.30 o
   0   1   2      648.22      616.86     11.86 o
   1   1   2     1495.17     1601.66     26.53 o
   2   1   2      881.00      965.05     19.86 o
   3   1   2     3155.07     3176.32     51.93 o
   4   1   2     1287.68     1176.38     47.96 o
   5   1   2       22.63       19.92      5.68 o
   6   1   2      290.34      289.79     41.17 o
   7   1   2      377.91      376.01     21.88 o
   8   1   2        0.25        1.19      6.40 o
 -10   2   2       85.82       78.22      9.05 o
  -9   2   2       43.39       57.75      7.38 o
  -8   2   2      117.65      105.92      9.01 o
  -7   2   2     1000.81      948.76     25.12 o
  -6   2   2     1913.99     2013.45     42.50 o
  -5   2   2      798.31      858.77     17.07 o
  -4   2   2     2199.10     2295.05     37.74 o
  -3   2   2     2963.83     3150.19     49.41 o
  -2   2   2      177.69      184.87      5.37 o
  -1   2   2     6603.45     7179.46    107.33 o
   0   2   2      888.44      848.53     18.47 o
   1   2   2      652.85      650.50     15.86 o
   2   2   2     3460.66     3419.55     55.16 o
   3   2   2     4314.68     4338.79     69.86 o
   4   2   2      286.89      287.32     15.48 o
   5   2   2       98.87      112.03     12.30 o
   6   2   2      673.82      667.24     28.73 o
   7   2   2       15.81       26.88      8.29 o
   8   2   2        0.14        6.99      8.71 o
 -11   3   2       66.41       74.39      9.13 o
 -10   3   2      102.30      110.89     10.73 o
  -9   3   2       13.97       15.18      4.64 o
  -8   3   2      330.00      301.61     13.63 o
  -7   3   2     1776.16     1683.12     43.15 o
  -6   3   2        6.39       17.07      3.02 o
  -5   3   2     1713.93     1751.76     30.83 o
  -4   3   2     3906.16     4059.59     63.84 o
  -3   3   2     1375.59     1351.37     23.67 o
  -2   3   2    11177.83    12048.67    204.92 o
  -1   3   2     2637.59     2497.97     47.02 o
   0   3   2     1863.03     1799.35     36.07 o
   1   3   2      156.44      144.17      6.94 o
   2   3   2     4433.32     4447.28     71.29 o
   3   3   2      931.48      892.78     23.20 o
   4   3   2        1.27        4.89      4.64 o
   5   3   2      487.49      487.10     23.68 o
   6   3   2      184.51      192.02     18.25 o
   7   3   2        0.55        5.08      7.31 o
 -11   4   2      129.71      126.25     14.55 o
 -10   4   2        6.00       12.17      5.01 o
  -9   4   2       45.12       56.78      7.08 o
  -8   4   2      298.02      285.20     12.35 o
  -7   4   2      695.27      686.88     26.63 o
  -6   4   2      592.33      587.50     14.09 o
  -5   4   2     1937.98     2021.90     35.24 o
  -4   4   2     4636.14     4925.10     76.97 o
  -3   4   2      163.96      177.83      6.03 o
  -2   4   2     2699.84     2828.66     46.05 o
  -1   4   2     2053.61     1943.01     39.40 o
   0   4   2       89.48       98.82      6.98 o
   1   4   2     1620.39     1548.62     55.49 o
   2   4   2      399.24      355.54     13.07 o
   3   4   2       39.56       41.22      7.51 o
   4   4   2      359.98      360.56     21.17 o
   5   4   2      284.74      312.32     22.23 o
   6   4   2       34.49       62.74     18.53 o
 -11   5   2       52.36       74.93     18.53 o
 -10   5   2        9.25       18.40     11.82 o
  -9   5   2      370.51      395.27     25.87 o
  -8   5   2      205.76      198.60     27.74 o
  -7   5   2       58.39       64.22      6.02 o
  -6   5   2     1159.50     1169.36     24.37 o
  -5   5   2     2683.70     2760.40     46.72 o
  -4   5   2        0.32        6.68      2.04 o
  -3   5   2      770.27      735.15     17.95 o
  -2   5   2     1110.96     1045.52     20.49 o
  -1   5   2      882.30      870.16     22.30 o
   0   5   2      869.02      835.25     22.29 o
   1   5   2      710.67      649.53     19.55 o
   2   5   2      244.17      217.12     12.60 o
   3   5   2      238.35      219.55     28.98 o
   4   5   2      339.64      318.39     24.13 o
   5   5   2       98.69       99.32     13.27 o
 -11   6   2        0.45        9.72      6.69 o
 -10   6   2      103.33      128.86     13.77 o
  -9   6   2      625.65      634.30     44.15 o
  -8   6   2       81.26       66.72      9.38 o
  -7   6   2      475.15      469.97     17.31 o
  -6   6   2     1635.08     1624.28     35.29 o
  -5   6   2      199.97      216.22     13.61 o
  -4   6   2      870.90      855.16     37.59 o
  -3   6   2     1683.96     1651.79     36.41 o
  -2   6   2     2512.35     2455.17     64.01 o
  -1   6   2      232.71      219.10     11.40 o
   0   6   2      946.49      902.17     32.11 o
   1   6   2      842.94      773.86     23.46 o
   2   6   2        2.26        3.68      4.27 o
   3   6   2      425.95      428.94     22.87 o
   4   6   2       63.92       98.24     13.28 o
 -11   7   2       19.64       20.92      7.01 o
 -10   7   2      264.82      303.66     19.13 o
  -9   7   2      156.67      139.84     13.53 o
  -8   7   2        9.27       19.12      4.44 o
  -7   7   2      634.42      659.92     21.12 o
  -6   7   2      159.47      180.44     11.94 o
  -5   7   2      120.79      122.76     11.70 o
  -4   7   2      687.89      685.39     19.95 o
  -3   7   2     1289.17     1223.93     36.13 o
  -2   7   2       85.84       88.40      8.11 o
  -1   7   2      193.49      191.11     16.34 o
   0   7   2      871.66      836.79     25.17 o
   1   7   2      235.22      244.04     14.69 o
   2   7   2      222.16      212.00     18.88 o
   3   7   2       77.30       92.72     12.66 o
 -11   8   2       85.38       92.10     12.63 o
 -10   8   2      122.37      130.82     14.34 o
  -9   8   2       20.60       32.69      7.56 o
  -8   8   2      346.62      326.56     15.99 o
  -7   8   2      676.19      713.93     39.80 o
  -6   8   2        0.50       -0.91      3.93 o
  -5   8   2       63.68       82.18     16.04 o
  -4   8   2     1221.80     1118.32     38.07 o
  -3   8   2       62.25       62.61      9.30 o
  -2   8   2      235.41      242.42     17.09 o
  -1   8   2      315.65      343.18     15.04 o
   0   8   2      349.20      404.44     17.25 o
   1   8   2       65.65       65.64      8.27 o
   2   8   2       96.12      107.39     14.55 o
 -10   9   2       17.29       17.82      6.76 o
  -9   9   2       28.75       46.27     11.94 o
  -8   9   2      497.29      475.81     40.17 o
  -7   9   2      277.96      278.01     54.98 o
  -6   9   2        1.91        4.03     11.82 o
  -5   9   2      486.99      501.86     24.01 o
  -4   9   2      424.45      429.88     45.15 o
  -3   9   2        7.59       15.38      9.20 o
  -2   9   2      374.38      338.35     20.79 o
  -1   9   2      551.10      554.66     26.73 o
   0   9   2        1.18       -2.71      5.49 o
  -9  10   2      194.74      195.78     25.12 o
  -8  10   2      146.99      186.59     34.70 o
  -7  10   2        3.22        2.95      6.59 o
  -6  10   2      181.91      192.58     21.89 o
  -5  10   2      476.44      460.57     24.19 o
  -4  10   2        8.46       17.90      6.81 o
  -3  10   2      105.51      110.48     13.94 o
  -2  10   2      390.71      393.05     23.83 o
  -1  10   2        8.65       16.23      8.46 o
  -8  11   2       17.68       25.58      7.91 o
  -7  11   2       72.17      103.75     14.05 o
  -6  11   2      220.15      203.56     19.34 o
  -5  11   2       38.77       62.33     10.37 o
  -4  11   2        0.13        2.50      6.32 o
   2 -11   3       25.29       34.95      9.50 o
   3 -11   3      292.17      254.60     21.68 o
   4 -11   3      149.74      126.22     15.58 o
   5 -11   3        0.40       17.48     14.18 o
   6 -11   3      143.21      160.58     17.19 o
   7 -11   3      110.65      119.58     19.65 o
   8 -11   3        0.02        2.74      7.39 o
   0 -10   3       90.30      116.44     17.04 o
   1 -10   3       49.25       47.45      9.94 o
   2 -10   3      284.65      306.89     22.33 o
   3 -10   3      469.51      453.11     24.00 o
   4 -10   3       20.56       26.79      7.65 o
   5 -10   3      118.06      130.04     14.94 o
   6 -10   3      442.65      455.36     46.77 o
   7 -10   3       37.42       53.12      7.55 o
   8 -10   3       30.23       32.70      6.08 o
   9 -10   3      139.33       94.25     17.16 o
  -2  -9   3       72.66      117.41     21.89 o
  -1  -9   3       98.00       84.80     12.63 o
   0  -9   3      196.96      205.78     18.13 o
   1  -9   3      246.30      269.11     32.96 o
   2  -9   3      861.44      822.77     32.62 o
   3  -9   3      420.78      447.97     22.69 o
   4  -9   3       25.64       38.16      8.18 o
   5  -9   3      920.63      904.68     27.89 o
   6  -9   3      322.79      328.12     14.64 o
   7  -9   3       13.13       20.95      5.52 o
   8  -9   3      240.81      255.57     18.68 o
   9  -9   3      183.26      170.09     20.90 o
  -3  -8   3       50.36       60.37     10.59 o
  -2  -8   3      123.74      114.99     13.67 o
  -1  -8   3      298.97      329.11     26.24 o
   0  -8   3       41.24       55.70      9.50 o
   1  -8   3     1050.18     1065.59     64.68 o
   2  -8   3      247.93      273.47     18.11 o
   3  -8   3       50.05       56.93      8.39 o
   4  -8   3      347.26      351.10     14.70 o
   5  -8   3      560.11      495.33     17.59 o
   6  -8   3      116.96      129.91     15.20 o
   7  -8   3      118.25      141.37     11.00 o
   8  -8   3      421.66      384.42     20.32 o
   9  -8   3       50.39       46.20      8.53 o
  10  -8   3       33.86       37.08     10.57 o
  -4  -7   3        2.42       15.65      8.26 o
  -3  -7   3      132.15      143.53     14.80 o
  -2  -7   3      831.21      741.93     30.75 o
  -1  -7   3       74.10       82.63      7.94 o
   0  -7   3      893.87      900.95     24.42 o
   1  -7   3      792.69      778.80     26.49 o
   2  -7   3      461.23      456.04     16.16 o
   3  -7   3     1277.10     1268.84     33.50 o
   4  -7   3     1039.13      995.00     26.43 o
   5  -7   3      367.85      343.98     13.61 o
   6  -7   3       36.27       36.67      5.26 o
   7  -7   3      921.43      907.17     26.16 o
   8  -7   3      331.70      305.20     18.35 o
   9  -7   3        0.42        3.39      4.96 o
  10  -7   3      109.07      109.69     13.69 o
  -6  -6   3      154.77      135.22     38.56 o
  -5  -6   3        3.32        7.65      7.35 o
  -4  -6   3       91.60      104.85     17.41 o
  -3  -6   3      431.08      399.76     19.79 o
  -2  -6   3      576.98      520.42     17.57 o
  -1  -6   3      682.49      694.03     17.34 o
   0  -6   3      844.67      846.08     22.05 o
   1  -6   3     1789.81     1785.24     39.16 o
   2  -6   3       96.40      114.94      8.22 o
   3  -6   3     3627.18     3691.17     72.20 o
   4  -6   3     1779.16     1751.07     38.95 o
   5  -6   3      405.48      414.70     14.51 o
   6  -6   3      871.99      878.10     24.21 o
   7  -6   3      677.59      630.54     25.46 o
   8  -6   3       97.20      116.03     13.31 o
   9  -6   3       88.52       78.80     13.93 o
  10  -6   3      152.42      146.99     25.87 o
  -6  -5   3       42.79       39.68      9.92 o
  -5  -5   3       43.41       55.56     10.20 o
  -4  -5   3      175.58      182.71     15.39 o
  -3  -5   3      680.13      698.72     17.83 o
  -2  -5   3      132.74      138.87      7.72 o
  -1  -5   3      492.40      423.86     12.60 o
   0  -5   3     2211.09     2179.23     38.12 o
   1  -5   3      528.57      565.95     13.03 o
   2  -5   3     3446.50     3522.30     67.57 o
   3  -5   3     1796.44     1831.32     38.87 o
   4  -5   3      536.28      500.28     15.23 o
   5  -5   3      449.81      407.09     13.81 o
   6  -5   3     1021.70      995.71     25.64 o
   7  -5   3      174.66      167.84     13.64 o
   8  -5   3      102.67      123.24     13.06 o
   9  -5   3      206.80      216.83     17.37 o
  10  -5   3       63.12       56.16      9.73 o
  -7  -4   3      110.82      144.30     16.11 o
  -6  -4   3       11.92       17.91     10.32 o
  -5  -4   3      285.26      293.53     15.65 o
  -4  -4   3      597.68      600.10     20.62 o
  -3  -4   3      130.18      142.03      7.57 o
  -2  -4   3      326.73      337.50     10.00 o
  -1  -4   3     1728.51     1726.95     30.93 o
   0  -4   3      679.73      606.12     13.30 o
   1  -4   3     1218.09     1253.50     22.57 o
   2  -4   3     1441.53     1438.72     43.35 o
   3  -4   3     1250.27     1115.43     25.44 o
   4  -4   3      547.48      568.27     12.54 o
   5  -4   3     2956.81     2881.22     59.35 o
   6  -4   3     1064.70     1012.97     47.64 o
   7  -4   3       13.25       21.92      5.24 o
   8  -4   3      413.55      346.25     18.66 o
   9  -4   3      134.12      136.84     22.76 o
  10  -4   3        9.15        9.33      5.57 o
  -8  -3   3       79.63       88.12     12.28 o
  -7  -3   3        5.04        9.56      4.67 o
  -6  -3   3        5.42       13.84      4.83 o
  -5  -3   3     1529.19     1553.48     42.27 o
  -4  -3   3      759.35      812.90     43.88 o
  -3  -3   3       84.27      121.98      6.17 o
  -2  -3   3     3720.23     4043.94     64.58 o
  -1  -3   3     5623.33     6038.67     92.52 o
   0  -3   3      638.69      667.69     14.60 o
   1  -3   3     2209.94     2318.19     37.22 o
   2  -3   3     4006.32     4051.46     74.28 o
   3  -3   3      555.91      572.82     11.97 o
   4  -3   3     1558.95     1508.17     27.04 o
   5  -3   3     2856.07     2896.32     53.14 o
   6  -3   3      872.31      829.74     31.28 o
   7  -3   3      268.20      270.26     12.53 o
   8  -3   3      285.82      287.28     14.28 o
   9  -3   3       66.52       55.79      9.58 o
  10  -3   3        6.09        3.15      5.98 o
  -9  -2   3       90.84       96.90     10.25 o
  -8  -2   3       16.24       15.05      5.32 o
  -7  -2   3        0.04       12.26      5.09 o
  -6  -2   3      336.39      339.98     14.39 o
  -5  -2   3      899.63      876.14     37.11 o
  -4  -2   3      201.12      222.08     10.84 o
  -3  -2   3     1799.16     1831.28     38.90 o
  -2  -2   3     9154.72     9876.00    147.82 o
  -1  -2   3        0.53        7.62      1.27 o
   0  -2   3       80.74       73.57      2.92 o
   1  -2   3     4341.06     4343.21     66.15 o
   2  -2   3     4177.38     4348.13     66.76 o
   3  -2   3      459.13      418.43     14.97 o
   4  -2   3     1458.53     1440.98     26.08 o
   5  -2   3     1197.65     1105.81     56.49 o
   6  -2   3       56.86       66.07      6.68 o
   7  -2   3      893.61      812.90     23.86 o
   8  -2   3      234.23      250.54     14.52 o
   9  -2   3        1.30       10.25      5.06 o
  -9  -1   3       64.30       76.48      9.13 o
  -8  -1   3       47.81       53.77      7.16 o
  -7  -1   3       94.36       96.83      9.32 o
  -6  -1   3      955.50      926.91     25.71 o
  -5  -1   3       22.72       36.13      4.88 o
  -4  -1   3      368.53      385.33     10.81 o
  -3  -1   3    12485.30    13127.71    194.96 o
  -2  -1   3       44.05       46.55      4.32 o
  -1  -1   3       14.74       19.85      2.15 o
   0  -1   3     8688.51     9189.53    157.51 o
   1  -1   3     3171.63     3379.87     52.03 o
   2  -1   3     1625.01     1683.87     28.16 o
   3  -1   3     1408.16     1431.75     25.44 o
   4  -1   3     2036.07     2048.92     35.46 o
   5  -1   3        7.08       12.59      3.11 o
   6  -1   3     1009.26      913.70     30.16 o
   7  -1   3      435.90      426.27     19.96 o
   8  -1   3       48.24       50.63      9.06 o
   9  -1   3       17.09       25.54      5.88 o
 -10   0   3      103.28      114.04     11.03 o
  -9   0   3       75.80       87.36     10.39 o
  -8   0   3        0.10        6.66      3.86 o
  -7   0   3      897.09      846.55     36.01 o
  -6   0   3      169.87      166.46      9.48 o
  -5   0   3       57.24       70.11      5.06 o
  -4   0   3     2332.46     2382.54     39.45 o
  -3   0   3     4674.86     4742.84    101.58 o
  -2   0   3        2.61        9.18      1.57 o
  -1   0   3      223.52      300.78      7.94 o
   0   0   3    18050.00    18794.06    275.52 o
   1   0   3      506.79      567.64     11.38 o
   2   0   3     1690.18     1792.72     30.45 o
   3   0   3     4154.23     4160.69     66.05 o
   4   0   3      516.25      488.04     12.30 o
   5   0   3      358.53      341.20     16.59 o
   6   0   3      577.81      524.02     64.93 o
   7   0   3       51.58       62.87      7.74 o
   8   0   3        6.10       18.79      7.36 o
 -10   1   3       40.10       34.63      6.62 o
  -9   1   3       22.38       30.28      7.66 o
  -8   1   3      523.20      471.60     17.29 o
  -7   1   3      852.13      834.08     28.03 o
  -6   1   3       60.35       82.36      6.63 o
  -5   1   3      924.87      909.54     17.95 o
  -4   1   3     2710.72     2698.36     43.80 o
  -3   1   3      216.24      218.91      5.80 o
  -2   1   3      807.02      893.24     15.77 o
  -1   1   3    11634.63    12128.55    179.08 o
   0   1   3     1009.29     1006.52     17.74 o
   1   1   3      144.95      166.12      6.25 o
   2   1   3     3555.71     3553.09     56.92 o
   3   1   3     2673.94     2590.21     43.93 o
   4   1   3      135.22      135.24      8.70 o
   5   1   3      308.79      292.90     18.28 o
   6   1   3      268.44      284.05     19.76 o
   7   1   3        0.48        5.14      6.23 o
   8   1   3       18.98       23.13      8.46 o
 -11   2   3       47.10       43.93      7.24 o
 -10   2   3       10.64       20.54      5.50 o
  -9   2   3      152.30      166.34     11.89 o
  -8   2   3      591.92      556.47     19.99 o
  -7   2   3      494.68      449.07     18.75 o
  -6   2   3       64.70       74.92      6.30 o
  -5   2   3     3811.02     3919.70     62.58 o
  -4   2   3     1695.38     1728.22     30.63 o
  -3   2   3      128.34      148.08      4.68 o
  -2   2   3    10028.31    10833.99    160.95 o
  -1   2   3     5703.13     5936.03    128.93 o
   0   2   3      460.96      460.74     12.30 o
   1   2   3     1071.89     1039.93     20.65 o
   2   2   3     4936.63     5000.47     91.90 o
   3   2   3       39.22       59.79      4.81 o
   4   2   3      149.74      154.22     13.63 o
   5   2   3      672.22      657.61     33.71 o
   6   2   3       57.98       53.90     10.02 o
   7   2   3       18.21       40.20      9.60 o
 -11   3   3       47.23       42.36      7.08 o
 -10   3   3       18.63       11.03      6.82 o
  -9   3   3      167.32      180.36     12.09 o
  -8   3   3      567.93      535.37     17.91 o
  -7   3   3      216.10      228.56     10.98 o
  -6   3   3     1925.41     1849.94     33.37 o
  -5   3   3     1270.37     1352.79     25.22 o
  -4   3   3     1016.49     1033.34     19.74 o
  -3   3   3     4229.07     4669.40     72.75 o
  -2   3   3     3338.36     3499.78     55.36 o
  -1   3   3        9.66       15.08      2.44 o
   0   3   3       34.11       35.99      3.86 o
   1   3   3     3933.74     3841.69     72.14 o
   2   3   3      320.67      330.07     12.07 o
   3   3   3       19.39       25.51      5.67 o
   4   3   3      353.22      331.51     17.94 o
   5   3   3      405.35      386.95     21.38 o
   6   3   3        5.79        9.88      6.63 o
   7   3   3       45.76       41.02     11.05 o
 -11   4   3        0.53       13.57      5.19 o
 -10   4   3      122.65      141.28     11.59 o
  -9   4   3      140.52      130.16     10.49 o
  -8   4   3      328.82      340.64     13.59 o
  -7   4   3      290.50      290.13     10.16 o
  -6   4   3     1847.10     1844.69     33.61 o
  -5   4   3     1145.57     1153.91     27.68 o
  -4   4   3       86.18       96.24      7.83 o
  -3   4   3     2943.71     2892.11     47.60 o
  -2   4   3      503.76      452.30     10.56 o
  -1   4   3        0.77        7.42      2.30 o
   0   4   3     4576.71     4529.75     84.34 o
   1   4   3     1377.96     1278.42     30.37 o
   2   4   3       17.87       20.28      4.49 o
   3   4   3       75.92       75.17      9.67 o
   4   4   3      589.30      566.88     25.68 o
   5   4   3       11.22       23.34      8.07 o
   6   4   3       31.18       34.79      9.16 o
 -11   5   3       40.69       62.44     14.18 o
 -10   5   3      206.04      214.38     16.96 o
  -9   5   3      475.85      461.29     19.50 o
  -8   5   3      361.73      364.35     14.06 o
  -7   5   3     1377.15     1418.91     30.91 o
  -6   5   3     1157.49     1143.08     36.87 o
  -5   5   3       82.69       84.20      8.76 o
  -4   5   3     2934.63     3031.37     50.98 o
  -3   5   3      748.28      651.64     14.75 o
  -2   5   3      613.47      626.23     17.78 o
  -1   5   3     1578.96     1528.72     34.55 o
   0   5   3     2432.57     2311.07     82.00 o
   1   5   3      240.02      244.31     21.23 o
   2   5   3       98.89      108.68      9.12 o
   3   5   3      792.86      803.90     54.23 o
   4   5   3       66.65       71.92     11.12 o
   5   5   3        1.73       14.96     10.20 o
 -11   6   3       66.84       91.28     23.26 o
 -10   6   3      211.01      193.24     16.01 o
  -9   6   3       46.50       52.46      8.96 o
  -8   6   3      956.85      897.16     31.44 o
  -7   6   3      722.72      704.14     17.57 o
  -6   6   3      327.50      306.68     13.18 o
  -5   6   3      985.32      985.37     21.48 o
  -4   6   3     1434.11     1487.95     33.97 o
  -3   6   3     1019.05     1000.11     25.56 o
  -2   6   3       47.48       52.05      5.87 o
  -1   6   3     2142.92     2067.33     56.68 o
   0   6   3      268.44      279.75     12.63 o
   1   6   3       17.83       22.22      4.59 o
   2   6   3      979.94      921.47     35.08 o
   3   6   3      152.97      158.47     15.88 o
   4   6   3        0.19        4.96      7.36 o
 -11   7   3       92.81      112.02     13.68 o
 -10   7   3       52.90       60.02      9.59 o
  -9   7   3      155.23      186.11     20.65 o
  -8   7   3      418.05      400.88     15.55 o
  -7   7   3      212.78      212.41     11.70 o
  -6   7   3      164.84      196.19     14.59 o
  -5   7   3      800.87      792.31     22.40 o
  -4   7   3      659.06      622.27     19.32 o
  -3   7   3       40.38       49.45      5.87 o
  -2   7   3      515.54      495.22     21.65 o
  -1   7   3      253.14      261.02     20.36 o
   0   7   3      118.96      134.89     10.92 o
   1   7   3      480.90      472.21     18.81 o
   2   7   3      181.50      201.92     18.73 o
   3   7   3        4.17       17.86     19.78 o
 -11   8   3       51.11       51.28     10.41 o
 -10   8   3        0.92        9.98      8.58 o
  -9   8   3      158.65      159.39     26.74 o
  -8   8   3      474.70      474.77     21.48 o
  -7   8   3        0.16        3.61      4.75 o
  -6   8   3      556.62      510.11     23.30 o
  -5   8   3      601.64      594.42     25.50 o
  -4   8   3      346.03      365.57     19.23 o
  -3   8   3      675.62      664.41     29.09 o
  -2   8   3      419.03      396.30     16.36 o
  -1   8   3      128.57      155.25     17.89 o
   0   8   3       53.82       54.18      7.43 o
   1   8   3      178.66      190.00     17.84 o
 -10   9   3       41.96       72.14     14.43 o
  -8   9   3       64.79       72.92     10.73 o
  -7   9   3      105.48      119.42     13.28 o
  -6   9   3      419.56      407.43     32.96 o
  -5   9   3      430.94      378.11     20.46 o
  -4   9   3       88.38      101.82     33.08 o
  -3   9   3      496.37      410.69     21.90 o
  -2   9   3      340.71      335.94     22.68 o
  -1   9   3        4.19        4.51      6.22 o
   0   9   3      193.68      193.10     14.74 o
  -9  10   3      108.72      107.64     14.80 o
  -8  10   3       27.51       40.75     18.41 o
  -7  10   3      110.98      131.57     28.61 o
  -6  10   3      273.15      249.91     32.09 o
  -5  10   3        5.48       18.23      6.69 o
  -4  10   3      237.40      259.01     20.75 o
  -3  10   3      197.52      214.96     19.26 o
  -2  10   3       32.14       36.44      8.90 o
  -7  11   3      140.95      141.15     15.51 o
  -6  11   3       25.77       23.38      7.73 o
  -5  11   3       35.51       51.53      9.59 o
   2 -11   4      168.38      198.69     19.43 o
   3 -11   4      160.69      198.08     19.34 o
   4 -11   4       61.93       68.62     12.12 o
   5 -11   4      198.08      203.81     25.25 o
   6 -11   4      205.05      197.68     19.26 o
   7 -11   4        0.84       13.56      7.46 o
   0 -10   4        0.08        7.92      6.93 o
   1 -10   4      201.56      207.29     18.88 o
   2 -10   4      441.32      421.36     23.39 o
   3 -10   4       26.53       41.33      8.89 o
   4 -10   4      185.99      201.01     18.29 o
   5 -10   4      439.58      431.54     23.09 o
   6 -10   4       40.09       64.44      9.85 o
   7 -10   4      156.71      195.30     19.63 o
   8 -10   4      239.09      252.11     16.80 o
  -2  -9   4      142.40      156.47     25.87 o
  -1  -9   4        7.77       21.09      8.18 o
   0  -9   4       47.63       63.39     10.95 o
   1  -9   4      838.76      848.24     33.68 o
   2  -9   4       35.34       45.51      8.71 o
   3  -9   4        3.71        9.44      6.47 o
   4  -9   4      508.78      465.15     26.20 o
   5  -9   4      320.45      315.66     16.05 o
   6  -9   4       79.79       87.94      8.99 o
   7  -9   4      294.95      298.06     21.71 o
   8  -9   4      310.34      296.45     18.95 o
   9  -9   4        0.57       11.45      5.44 o
  -3  -8   4      262.50      266.17     30.10 o
  -2  -8   4       38.82       51.93      9.61 o
  -1  -8   4        6.79       10.50      5.94 o
   0  -8   4      745.22      715.94     28.84 o
   1  -8   4      294.84      282.81     18.55 o
   2  -8   4       34.44       46.02      6.30 o
   3  -8   4      195.95      199.40     12.34 o
   4  -8   4      620.24      611.99     20.82 o
   5  -8   4        5.90       13.26      4.09 o
   6  -8   4      225.42      213.80     12.81 o
   7  -8   4      614.73      599.72     20.90 o
   8  -8   4       32.08       35.62      7.84 o
   9  -8   4       73.75       74.88     10.71 o
  10  -8   4      137.37      149.69     16.88 o
  -5  -7   4        0.73       18.30      8.96 o
  -4  -7   4      212.75      216.80     27.86 o
  -3  -7   4      213.88      237.23     23.51 o
  -2  -7   4      109.29      129.27     10.36 o
  -1  -7   4      725.07      672.38     20.77 o
   0  -7   4     1015.26      934.33     26.18 o
   1  -7   4      211.16      215.81     12.06 o
   2  -7   4      553.06      511.18     17.52 o
   3  -7   4     2641.98     2681.39     57.39 o
   4  -7   4      162.22      177.69     10.81 o
   5  -7   4       43.77       43.10      6.15 o
   6  -7   4      835.46      762.06     23.02 o
   7  -7   4      370.46      358.01     19.92 o
   8  -7   4       44.19       64.17     16.17 o
   9  -7   4      180.67      188.27     21.27 o
  10  -7   4      121.34      133.80     19.03 o
  -6  -6   4       18.02       15.88     12.69 o
  -5  -6   4      164.24      189.16     39.68 o
  -4  -6   4      103.23      108.89     13.21 o
  -3  -6   4      200.78      202.85     12.21 o
  -2  -6   4      239.37      276.07     11.17 o
  -1  -6   4     1728.85     1691.31     32.93 o
   0  -6   4      628.49      637.65     16.59 o
   1  -6   4       12.50       15.63      3.49 o
   2  -6   4     3411.53     3536.68     70.43 o
   3  -6   4      691.61      648.83     22.30 o
   4  -6   4        5.59       10.42      4.51 o
   5  -6   4      837.15      770.22     43.31 o
   6  -6   4      892.28      869.62     24.48 o
   7  -6   4       20.65       21.18      5.77 o
   8  -6   4      163.19      158.34     19.65 o
   9  -6   4      281.51      291.14     20.77 o
  10  -6   4       24.81       23.53      8.07 o
  -7  -5   4       50.69       71.21     12.04 o
  -6  -5   4       69.88       71.04     11.79 o
  -5  -5   4       85.37       84.95     11.70 o
  -4  -5   4      167.88      166.18     11.60 o
  -3  -5   4        1.50        3.67      2.89 o
  -2  -5   4     2549.98     2582.48     45.85 o
  -1  -5   4      645.14      630.32     17.66 o
   0  -5   4      430.34      456.98     11.78 o
   1  -5   4     3966.82     3907.37     62.85 o
   2  -5   4     2042.27     1984.04     41.62 o
   3  -5   4       26.96       21.07      3.52 o
   4  -5   4      812.88      764.40     20.74 o
   5  -5   4     2246.78     2164.23     46.30 o
   6  -5   4       77.26       92.74      7.99 o
   7  -5   4      192.22      165.60     13.99 o
   8  -5   4      364.33      348.40     18.80 o
   9  -5   4      110.13      115.78     13.10 o
  10  -5   4        8.76       15.15      6.38 o
  -7  -4   4        0.50       24.98      7.63 o
  -6  -4   4      276.20      286.42     15.60 o
  -5  -4   4      364.93      347.25     14.83 o
  -4  -4   4      372.90      352.87     14.12 o
  -3  -4   4     1657.26     1648.15     31.64 o
  -2  -4   4     1617.60     1649.52     30.69 o
  -1  -4   4      328.67      291.10      8.72 o
   0  -4   4     1706.82     1814.39     31.61 o
   1  -4   4     3232.51     3321.76     53.02 o
   2  -4   4     1015.85      961.80     22.76 o
   3  -4   4      291.06      331.04     11.94 o
   4  -4   4     3659.08     3812.61     73.07 o
   5  -4   4      961.86      985.15     24.68 o
   6  -4   4        1.63        6.17      3.64 o
   7  -4   4      356.10      339.68     17.67 o
   8  -4   4      210.86      199.08     16.22 o
   9  -4   4        0.01       11.25      8.96 o
  10  -4   4       73.39       67.00     12.31 o
  -8  -3   4        9.46        4.72     11.14 o
  -7  -3   4       50.82       71.88      8.54 o
  -6  -3   4      285.22      300.89     15.75 o
  -5  -3   4     1616.41     1506.49     36.65 o
  -4  -3   4      416.20      383.80     11.42 o
  -3  -3   4     2509.44     2472.24     42.67 o
  -2  -3   4      459.60      449.89     11.18 o
  -1  -3   4      179.32      200.11      6.27 o
   0  -3   4     7404.36     7684.68    116.01 o
   1  -3   4      874.54      792.41     15.12 o
   2  -3   4      737.28      801.47     18.67 o
   3  -3   4     2318.08     2091.55     57.16 o
   4  -3   4     2007.34     1987.42     34.69 o
   5  -3   4      426.46      419.98     11.35 o
   6  -3   4      382.02      407.36     14.74 o
   7  -3   4      724.72      707.84     33.10 o
   8  -3   4       10.47       16.67      4.93 o
   9  -3   4       33.41       34.58     11.44 o
  -9  -2   4       16.71       20.84      8.46 o
  -8  -2   4       20.31       30.21      6.54 o
  -7  -2   4      180.59      179.66     13.01 o
  -6  -2   4      423.06      447.00     16.81 o
  -5  -2   4        4.62        4.07      3.23 o
  -4  -2   4     2527.35     2574.69     44.15 o
  -3  -2   4     1079.69     1026.85     20.14 o
  -2  -2   4        6.72        5.70      1.54 o
  -1  -2   4     3949.06     4181.62     64.80 o
   0  -2   4     2123.40     2148.76     34.73 o
   1  -2   4      917.18      905.29     16.62 o
   2  -2   4     1694.80     1685.76     28.68 o
   3  -2   4     4993.26     5018.61     78.16 o
   4  -2   4      879.54      861.35     17.86 o
   5  -2   4       23.69       25.86      5.27 o
   6  -2   4     1703.53     1634.34     38.23 o
   7  -2   4      213.13      177.17     11.76 o
   8  -2   4        3.61       12.13      4.16 o
   9  -2   4      115.00       94.09     12.65 o
  -9  -1   4        2.31       15.70      6.72 o
  -8  -1   4      104.37      128.49     11.18 o
  -7  -1   4      836.98      769.76     23.89 o
  -6  -1   4       10.30       18.33      4.09 o
  -5  -1   4      996.21      953.38     37.67 o
  -4  -1   4     3105.19     3246.75     52.99 o
  -3  -1   4     1938.21     1954.38     33.06 o
  -2  -1   4      622.69      605.56     12.09 o
  -1  -1   4     2530.03     2650.75     41.87 o
   0  -1   4     5074.73     5219.45     91.44 o
   1  -1   4      679.33      670.51     13.12 o
   2  -1   4     5967.79     6349.26     96.83 o
   3  -1   4     1219.65     1226.46     23.05 o
   4  -1   4      255.14      274.28      8.94 o
   5  -1   4     1674.61     1576.03    120.06 o
   6  -1   4      455.76      418.87     15.60 o
   7  -1   4       21.17       40.71      6.37 o
   8  -1   4        3.50        3.84      4.76 o
   9  -1   4      132.96      152.32     15.83 o
 -10   0   4       16.75       33.62      7.89 o
  -9   0   4       17.83       16.99      8.87 o
  -8   0   4      685.17      605.95     20.71 o
  -7   0   4      322.71      330.46     13.55 o
  -6   0   4      268.95      261.53     10.97 o
  -5   0   4      546.42      500.03     11.86 o
  -4   0   4     4119.11     4274.74     67.13 o
  -3   0   4        1.07        3.45      1.69 o
  -2   0   4     2230.16     2170.23     41.12 o
  -1   0   4     3750.42     3940.32     60.59 o
   0   0   4     5359.48     5633.96     85.45 o
   1   0   4     4677.19     4897.78     75.59 o
   2   0   4     5392.07     5667.25     87.75 o
   3   0   4      610.50      575.64     14.29 o
   4   0   4      908.82      897.46     19.54 o
   5   0   4     1076.38      979.57     26.67 o
   6   0   4       43.57       53.43      7.14 o
   7   0   4        0.29       -0.69      4.27 o
   8   0   4      160.23      153.23     16.92 o
 -10   1   4        1.86       22.69      6.62 o
  -9   1   4      101.21      117.83     10.60 o
  -8   1   4      510.25      490.00     20.39 o
  -7   1   4       42.48       49.05      5.91 o
  -6   1   4      625.89      645.71     18.33 o
  -5   1   4     3138.32     3151.38     51.63 o
  -4   1   4        9.94       28.97      2.94 o
  -3   1   4     3128.80     3282.57     51.74 o
  -2   1   4     4581.37     4650.29     77.45 o
  -1   1   4     3207.65     3244.18     60.54 o
   0   1   4     1633.95     1580.41     27.02 o
   1   1   4     3752.91     3832.84     60.74 o
   2   1   4     1486.12     1440.03     26.64 o
   3   1   4      257.42      269.11      8.98 o
   4   1   4     1841.41     1814.37     50.87 o
   5   1   4      303.97      314.35     13.88 o
   6   1   4        5.23        7.03      5.87 o
   7   1   4      145.86      169.81     40.92 o
   8   1   4      123.16      117.59     14.27 o
 -11   2   4        4.74       18.86     17.04 o
 -10   2   4       33.97       36.71      6.51 o
  -9   2   4      194.44      226.86     13.51 o
  -8   2   4       10.87       17.42      4.98 o
  -7   2   4      290.27      281.47     11.80 o
  -6   2   4     2281.49     2183.76     42.33 o
  -5   2   4     1437.62     1442.55     26.48 o
  -4   2   4     1821.10     2073.20     35.22 o
  -3   2   4     1821.10     1844.02     36.56 o
  -2   2   4     2775.30     2805.13     45.08 o
  -1   2   4      347.45      344.84      9.22 o
   0   2   4     2641.43     2507.04     42.40 o
   1   2   4     2563.67     2529.06     42.46 o
   2   2   4       38.24       51.44      4.25 o
   3   2   4     1274.13     1177.25     28.62 o
   4   2   4      854.71      816.13     30.16 o
   5   2   4      131.23      130.40     13.81 o
   6   2   4      113.30      125.33     13.79 o
   7   2   4      142.01      138.84     17.29 o
 -11   3   4        6.70        3.57      7.09 o
 -10   3   4      200.89      217.90     14.03 o
  -9   3   4      170.97      174.67     11.99 o
  -8   3   4        4.19        5.77      3.54 o
  -7   3   4     1156.23     1139.77     28.22 o
  -6   3   4     1935.68     1902.53     38.02 o
  -5   3   4      171.43      182.29      7.57 o
  -4   3   4     1189.23     1274.21     23.71 o
  -3   3   4     5166.65     5318.14     82.68 o
  -2   3   4      135.79      144.73      6.23 o
  -1   3   4     1713.77     1743.60     36.04 o
   0   3   4     1940.26     1787.70     37.58 o
   1   3   4      707.36      706.11     19.46 o
   2   3   4      337.96      307.02     12.20 o
   3   3   4      477.39      455.80     19.37 o
   4   3   4      433.61      416.55     20.91 o
   5   3   4       42.21       44.54     11.32 o
   6   3   4      139.98      145.88     15.78 o
 -11   4   4       77.17       93.85     12.86 o
 -10   4   4      271.82      293.10     18.95 o
  -9   4   4       57.06       52.15      6.93 o
  -8   4   4      120.06      126.78      9.44 o
  -7   4   4      527.58      519.83     32.70 o
  -6   4   4      131.68      128.33      6.65 o
  -5   4   4      402.28      431.06     11.42 o
  -4   4   4     2790.15     2792.96     47.10 o
  -3   4   4     2663.82     2778.66     49.41 o
  -2   4   4        9.68        3.51      2.02 o
  -1   4   4     1981.54     1917.03     40.48 o
   0   4   4     2789.44     2690.39     72.27 o
   1   4   4      106.98      107.43      8.36 o
   2   4   4      303.86      299.98     13.30 o
   3   4   4      338.16      366.86     19.44 o
   4   4   4        0.65       12.35      6.30 o
   5   4   4      147.93      144.83     27.86 o
 -11   5   4       94.81       84.33     18.91 o
 -10   5   4      141.44      152.00     11.68 o
  -9   5   4       84.11      103.88     10.87 o
  -8   5   4      973.73      994.75     26.80 o
  -7   5   4        5.53        5.13      2.77 o
  -6   5   4        0.73        8.48      2.25 o
  -5   5   4     1525.07     1569.85     30.23 o
  -4   5   4     1367.26     1345.83     30.86 o
  -3   5   4       27.11       28.63      4.25 o
  -2   5   4      938.93      887.32     23.25 o
  -1   5   4     2890.35     2813.01     57.22 o
   0   5   4       49.69       43.52      5.88 o
   1   5   4      618.98      551.55     18.77 o
   2   5   4      511.14      487.88     18.11 o
   3   5   4       66.69       82.48     10.82 o
   4   5   4       88.42       85.24     12.66 o
 -11   6   4       65.79       90.30     15.67 o
 -10   6   4        0.17        9.11      5.73 o
  -9   6   4      473.61      451.15     21.24 o
  -8   6   4      578.68      587.29     18.93 o
  -7   6   4      134.79      147.93     12.28 o
  -6   6   4      180.83      159.72     11.27 o
  -5   6   4     1428.33     1365.60     32.32 o
  -4   6   4       33.82       27.67      4.32 o
  -3   6   4      241.52      256.42     11.46 o
  -2   6   4     2597.40     2523.76     88.21 o
  -1   6   4      684.52      636.63     20.30 o
   0   6   4      328.71      308.33     13.77 o
   1   6   4      574.00      543.86     19.60 o
   2   6   4      223.01      269.66     20.40 o
   3   6   4        1.65       16.80      7.64 o
 -11   7   4       37.28       41.76     10.82 o
 -10   7   4       97.39      103.11     21.27 o
  -9   7   4      393.18      432.49     20.96 o
  -8   7   4      227.31      245.82     12.73 o
  -7   7   4        4.02       11.80      5.01 o
  -6   7   4      847.17      834.11     44.26 o
  -5   7   4      302.78      300.30     13.18 o
  -4   7   4        0.05        3.68      3.15 o
  -3   7   4      941.23      956.72     26.68 o
  -2   7   4      528.99      455.16     25.08 o
  -1   7   4        0.00        6.91      4.30 o
   0   7   4      164.66      181.17     12.97 o
   1   7   4      279.93      328.18     17.75 o
   2   7   4       19.00       40.06     17.79 o
 -11   8   4        8.48       10.81      6.91 o
 -10   8   4      133.36      133.01     13.88 o
  -9   8   4      162.92      193.28     20.65 o
  -8   8   4        9.31        9.05      7.21 o
  -7   8   4      790.16      774.47     39.68 o
  -6   8   4      670.66      697.75     28.41 o
  -5   8   4       95.57      110.00     22.51 o
  -4   8   4      416.83      388.92     15.78 o
  -3   8   4      925.78      890.51     26.78 o
  -2   8   4        0.89        8.83      5.89 o
  -1   8   4      114.83      108.34     10.59 o
   0   8   4      242.95      243.13     16.14 o
   1   8   4       35.23       50.98     17.04 o
 -10   9   4      112.89      148.01     20.40 o
  -9   9   4       15.45       19.92     10.20 o
  -8   9   4      166.38      154.67     15.47 o
  -7   9   4      374.83      356.54     21.07 o
  -6   9   4      230.46      255.60     19.58 o
  -5   9   4       54.08       87.11     11.42 o
  -4   9   4      615.03      603.71     30.72 o
  -3   9   4       41.63       54.41      9.30 o
  -2   9   4        3.01        5.85      5.98 o
  -1   9   4      267.62      280.80     17.54 o
  -9  10   4       12.52       34.66      8.06 o
  -8  10   4      149.42      143.53     15.33 o
  -7  10   4       92.07      119.58     14.42 o
  -6  10   4        7.83       24.02      7.19 o
  -5  10   4      260.40      244.10     20.13 o
  -4  10   4      122.14      134.61     15.04 o
  -3  10   4       11.32       45.52      8.64 o
   2 -11   5      106.71      111.16     14.49 o
   3 -11   5       36.22       47.96      9.91 o
   4 -11   5      249.64      304.19     23.30 o
   5 -11   5      153.90      154.10     17.24 o
   6 -11   5        0.01        6.10      6.81 o
   7 -11   5      166.31      158.60     14.51 o
   0 -10   5      146.80      162.06     17.54 o
   1 -10   5      183.82      218.08     19.26 o
   2 -10   5       18.04       17.95      7.08 o
   3 -10   5      311.20      327.25     22.75 o
   4 -10   5      254.72      250.78     20.31 o
   5 -10   5       47.82       40.94      7.25 o
   6 -10   5      208.20      243.67     19.86 o
   7 -10   5      282.27      272.61     18.94 o
   8 -10   5       35.85       50.00      9.67 o
  -2  -9   5        1.24        9.45     10.95 o
  -1  -9   5       42.27       44.88      9.17 o
   0  -9   5      208.40      204.05     19.90 o
   1  -9   5       36.50       54.67      9.94 o
   2  -9   5      286.48      283.17     19.78 o
   3  -9   5      289.20      306.74     20.41 o
   4  -9   5      514.02      482.03     19.24 o
   5  -9   5       97.47      116.89     13.27 o
   6  -9   5      518.95      488.70     19.06 o
   7  -9   5      197.82      199.82     13.85 o
   8  -9   5        3.14        3.83      7.84 o
   9  -9   5      169.88      151.72     15.80 o
  -3  -8   5       15.04       36.07     14.68 o
  -2  -8   5      132.60      124.64     14.55 o
  -1  -8   5      279.17      282.60     19.26 o
   0  -8   5      438.30      395.96     20.58 o
   1  -8   5      236.26      272.43     17.70 o
   2  -8   5      551.49      570.81     19.96 o
   3  -8   5      593.98      554.58     19.67 o
   4  -8   5       13.41       14.83      4.96 o
   5  -8   5      396.50      384.36     21.88 o
   6  -8   5      552.58      546.79     19.60 o
   7  -8   5       49.00       72.58     11.21 o
   8  -8   5      183.45      201.81     19.40 o
   9  -8   5      166.03      165.63     16.08 o
  -5  -7   5      103.81      146.27     22.39 o
  -4  -7   5       69.12      104.66     13.16 o
  -3  -7   5       16.71       19.48      7.47 o
  -2  -7   5      243.14      260.96     13.21 o
  -1  -7   5     1359.56     1299.28     33.61 o
   0  -7   5        0.51        7.05      3.92 o
   1  -7   5      459.26      461.74     16.83 o
   2  -7   5     1324.41     1268.45     37.94 o
   3  -7   5      116.10      132.22     12.49 o
   4  -7   5      918.87      854.42     26.02 o
   5  -7   5      904.57      911.61     26.05 o
   6  -7   5      324.89      317.82     14.30 o
   7  -7   5       96.52      118.04     12.91 o
   8  -7   5      280.42      292.89     20.12 o
   9  -7   5      119.18      115.93     17.04 o
  -6  -6   5       83.92      123.88     19.90 o
  -5  -6   5      140.14      183.10     16.78 o
  -4  -6   5       13.56       31.75      7.77 o
  -3  -6   5       28.77       34.90      5.09 o
  -2  -6   5     1153.36     1146.18     25.54 o
  -1  -6   5      221.71      209.61      9.28 o
   0  -6   5      297.16      309.98     10.10 o
   1  -6   5     1222.59     1171.57     29.53 o
   2  -6   5      708.44      668.83     19.99 o
   3  -6   5      517.22      482.94     23.66 o
   4  -6   5     1472.28     1436.72     34.31 o
   5  -6   5     1466.73     1358.42     33.36 o
   6  -6   5       19.34       22.24      5.37 o
   7  -6   5      328.24      316.27     18.33 o
   8  -6   5      223.41      244.48     39.43 o
   9  -6   5       22.88       32.83      7.74 o
  -7  -5   5        6.46       16.17     11.69 o
  -6  -5   5      143.15      174.88     23.63 o
  -5  -5   5       36.83       35.16      6.39 o
  -4  -5   5       22.05       29.93      5.55 o
  -3  -5   5     1283.92     1258.22     35.76 o
  -2  -5   5      498.05      475.21     13.40 o
  -1  -5   5       44.05       50.12      4.55 o
   0  -5   5      795.58      745.66     16.68 o
   1  -5   5     2915.32     2908.87     48.43 o
   2  -5   5      110.93      122.89      7.76 o
   3  -5   5      687.64      645.07     18.42 o
   4  -5   5     1846.57     1708.97     92.52 o
   5  -5   5       85.58       92.80      7.66 o
   6  -5   5      578.47      593.37     20.54 o
   7  -5   5      411.24      409.82     21.89 o
   8  -5   5      159.09      163.47     28.73 o
   9  -5   5       41.78       56.10     15.67 o
  -7  -4   5      108.87      142.47     15.21 o
  -6  -4   5      120.64      124.92     10.88 o
  -5  -4   5       42.07       52.61      7.35 o
  -4  -4   5     1899.44     1845.58     35.69 o
  -3  -4   5     1257.74     1252.82     25.75 o
  -2  -4   5        1.90        6.99      2.55 o
  -1  -4   5      813.61      832.27     20.03 o
   0  -4   5     4523.79     4526.93     71.58 o
   1  -4   5      363.38      350.54     13.68 o
   2  -4   5        8.07        6.15      1.52 o
   3  -4   5     2060.68     1951.73     41.14 o
   4  -4   5     1046.30      959.21     54.94 o
   5  -4   5      692.90      690.74     19.63 o
   6  -4   5     1208.31     1224.87     39.16 o
   7  -4   5      459.72      391.81     19.73 o
   8  -4   5        0.06        3.12     10.07 o
   9  -4   5      121.26      111.83     13.54 o
  -8  -3   5       77.97       86.47     12.02 o
  -7  -3   5       84.22       88.85     11.22 o
  -6  -3   5      253.26      274.00     14.96 o
  -5  -3   5      227.40      231.21     12.29 o
  -4  -3   5     3478.25     3388.06     57.36 o
  -3  -3   5        3.57        9.31      2.58 o
  -2  -3   5       20.74       40.81      6.39 o
  -1  -3   5     6937.40     7076.82    108.26 o
   0  -3   5     2418.45     2340.66     54.69 o
   1  -3   5      130.61      129.40      4.81 o
   2  -3   5     3563.52     3575.25     57.15 o
   3  -3   5     3773.66     3821.70     61.29 o
   4  -3   5        5.94        8.09      1.97 o
   5  -3   5      899.21      886.36     19.52 o
   6  -3   5      927.37      848.58     24.84 o
   7  -3   5       29.61       26.87      6.33 o
   8  -3   5      136.01      149.44     14.64 o
   9  -3   5      117.86      121.62     13.78 o
  -9  -2   5       13.80       17.20     14.80 o
  -8  -2   5      206.91      231.68     19.34 o
  -7  -2   5      140.58      125.07     10.86 o
  -6  -2   5        3.64        5.70      3.53 o
  -5  -2   5     1037.56     1039.72     26.79 o
  -4  -2   5      110.26      117.09      6.24 o
  -3  -2   5      196.40      213.30      7.54 o
  -2  -2   5     1625.67     1601.77     28.16 o
  -1  -2   5     2799.73     2803.43     45.23 o
   0  -2   5        2.28        9.07      2.87 o
   1  -2   5      675.37      715.40     14.41 o
   2  -2   5     4936.09     4982.11     77.52 o
   3  -2   5      381.90      409.17     10.57 o
   4  -2   5      150.31      163.03      7.08 o
   5  -2   5      755.15      710.32     20.38 o
   6  -2   5       30.24       39.86      5.56 o
   7  -2   5       20.15       29.39      4.97 o
   8  -2   5      220.76      252.09     15.27 o
   9  -2   5      101.62       81.20     11.95 o
  -9  -1   5      143.38      139.99     15.58 o
  -8  -1   5      176.04      199.86     17.68 o
  -7  -1   5       94.08      117.13      9.76 o
  -6  -1   5      578.42      510.58     17.11 o
  -5  -1   5      540.06      512.12     12.95 o
  -4  -1   5      552.86      584.41     13.52 o
  -3  -1   5     1062.44     1056.12     19.94 o
  -2  -1   5     5995.45     6046.66    106.90 o
  -1  -1   5      618.74      591.67     13.25 o
   0  -1   5       18.15       16.18      1.80 o
   1  -1   5    10702.08    11404.24    170.31 o
   2  -1   5      384.76      382.31     10.56 o
   3  -1   5      134.87      139.01      6.36 o
   4  -1   5     1085.27     1071.26     31.42 o
   5  -1   5      465.25      424.16     15.15 o
   6  -1   5        0.01        5.45      3.49 o
   7  -1   5       53.52       53.12      6.97 o
   8  -1   5      221.42      209.52     17.40 o
 -10   0   5       34.60       28.53      7.97 o
  -9   0   5      167.38      127.72     25.25 o
  -8   0   5      166.03      172.23     15.74 o
  -7   0   5      284.94      283.57     12.86 o
  -6   0   5     1030.07      981.20     24.83 o
  -5   0   5     1054.19     1022.02     20.37 o
  -4   0   5       16.86       22.17      2.81 o
  -3   0   5     5448.01     5669.85     86.99 o
  -2   0   5     2139.24     2177.49     42.19 o
  -1   0   5     1944.63     2091.93     34.42 o
   0   0   5     4252.65     4239.57     66.13 o
   1   0   5     6042.61     6359.34     97.68 o
   2   0   5       96.16       96.54      5.44 o
   3   0   5      737.85      717.74     16.52 o
   4   0   5     2098.85     2077.03     45.46 o
   5   0   5       48.71       58.69      6.93 o
   6   0   5        2.80        4.26      5.87 o
   7   0   5      302.62      313.24     19.55 o
   8   0   5       37.08       53.48      9.78 o
 -10   1   5       43.49       55.24     18.66 o
  -9   1   5      220.67      207.92     18.13 o
  -8   1   5        0.23        8.52      3.89 o
  -7   1   5      761.76      715.13     20.78 o
  -6   1   5     1672.67     1715.84     37.52 o
  -5   1   5      213.76      216.55      7.26 o
  -4   1   5     3393.55     3375.39     54.22 o
  -3   1   5      555.18      515.56     12.21 o
  -2   1   5     1418.46     1426.66     24.89 o
  -1   1   5     2029.17     2038.56     34.10 o
   0   1   5     6887.40     7168.80    109.23 o
   1   1   5       89.64       92.73      5.14 o
   2   1   5       23.50       31.03      3.52 o
   3   1   5     2065.54     2006.26     36.92 o
   4   1   5      536.72      564.36     25.52 o
   5   1   5        4.62       18.66      8.96 o
   6   1   5      197.09      217.43     19.15 o
   7   1   5      180.55      173.41     23.01 o
 -11   2   5       19.66       25.50      7.21 o
 -10   2   5      180.32      188.13     26.24 o
  -9   2   5       49.57       47.19      8.92 o
  -8   2   5      310.51      314.38     16.52 o
  -7   2   5      910.30      868.99     23.42 o
  -6   2   5     1134.27     1114.09     44.69 o
  -5   2   5     1238.31     1259.64     23.98 o
  -4   2   5     1463.50     1411.05     33.93 o
  -3   2   5     1244.74     1239.51     22.87 o
  -2   2   5      142.88      146.57      5.40 o
  -1   2   5     5478.55     5650.66     87.42 o
   0   2   5      912.66      914.07     18.19 o
   1   2   5      182.90      175.17      6.90 o
   2   2   5     1352.97     1217.76     57.85 o
   3   2   5     1192.25     1144.63     28.80 o
   4   2   5       27.04       31.47      6.77 o
   5   2   5      152.42      178.45     16.92 o
   6   2   5      292.79      284.19     21.81 o
 -11   3   5       53.25       59.47     10.41 o
 -10   3   5      180.04      169.54     16.57 o
  -9   3   5      141.70      132.47     13.81 o
  -8   3   5      415.26      412.33     15.38 o
  -7   3   5     1570.40     1562.65     36.01 o
  -6   3   5       71.92       79.16      6.16 o
  -5   3   5     1954.31     1929.27     34.41 o
  -4   3   5     2063.66     2065.48     36.18 o
  -3   3   5     1458.09     1531.76     27.88 o
  -2   3   5     3635.56     3576.67     64.13 o
  -1   3   5     1434.98     1368.63     30.49 o
   0   3   5      279.41      273.11     10.81 o
   1   3   5      667.80      594.98     38.36 o
   2   3   5     1584.59     1518.73     35.80 o
   3   3   5      253.27      256.57     29.10 o
   4   3   5       12.19       20.74      7.59 o
   5   3   5      300.33      277.92     21.45 o
   6   3   5       56.21       77.14     12.20 o
 -11   4   5       78.66       83.27     11.87 o
 -10   4   5        6.71       10.71      6.09 o
  -9   4   5      461.40      489.43     17.81 o
  -8   4   5      261.53      259.82     12.60 o
  -7   4   5       24.88       31.51      4.26 o
  -6   4   5      755.67      798.91     32.82 o
  -5   4   5     1620.08     1543.51     34.31 o
  -4   4   5     1859.91     1833.60     33.33 o
  -3   4   5      595.86      554.24     21.47 o
  -2   4   5     1547.17     1471.31     32.92 o
  -1   4   5     1637.38     1582.17     37.48 o
   0   4   5      303.04      289.54     11.96 o
   1   4   5     2116.05     2019.07     55.91 o
   2   4   5      231.15      240.91     13.74 o
   3   4   5        8.88       13.06      5.85 o
   4   4   5      217.02      266.03     21.11 o
   5   4   5      112.51      146.23     15.92 o
 -11   5   5        9.34       22.39     11.69 o
 -10   5   5       82.33       86.08     13.18 o
  -9   5   5      492.65      517.34     18.63 o
  -8   5   5       95.29      104.02      8.84 o
  -7   5   5      618.84      574.06     15.39 o
  -6   5   5      760.39      753.92     29.48 o
  -5   5   5     1596.85     1632.74     31.55 o
  -4   5   5      168.20      185.35     13.14 o
  -3   5   5     1583.40     1551.77     38.12 o
  -2   5   5     1461.70     1405.95     33.35 o
  -1   5   5       99.75      101.33      8.55 o
   0   5   5     1473.90     1445.06     35.47 o
   1   5   5      175.71      179.33     12.11 o
   2   5   5       76.83       84.66      9.21 o
   3   5   5      161.41      166.35     16.71 o
   4   5   5      166.98      179.33     23.76 o
 -11   6   5        0.02       12.94      9.45 o
 -10   6   5      114.90       90.80     18.41 o
  -9   6   5      232.34      251.20     13.72 o
  -8   6   5        1.08       10.63      3.56 o
  -7   6   5      275.16      288.28     10.58 o
  -6   6   5     1039.25      995.73     22.72 o
  -5   6   5      120.05      124.16     11.56 o
  -4   6   5      610.31      563.33     18.04 o
  -3   6   5      948.01      909.54     37.96 o
  -2   6   5     1015.45     1000.32     27.43 o
  -1   6   5      470.95      434.44     16.56 o
   0   6   5      260.16      269.64     14.07 o
   1   6   5      169.36      175.76     12.90 o
   2   6   5        0.49        7.91      6.69 o
   3   6   5      229.99      222.68     19.94 o
 -11   7   5       19.15       50.25     14.43 o
 -10   7   5      214.22      210.45     25.87 o
  -9   7   5       18.77       30.05      6.91 o
  -8   7   5       75.56      105.22     16.17 o
  -7   7   5      609.88      599.49     19.95 o
  -6   7   5      251.63      256.90     13.71 o
  -5   7   5      235.36      236.03     13.08 o
  -4   7   5      691.88      639.83     20.72 o
  -3   7   5      681.96      678.68     21.95 o
  -2   7   5       70.16       82.85     10.49 o
  -1   7   5      218.77      212.81     17.44 o
   0   7   5      195.49      195.47     14.13 o
   1   7   5      148.31      153.32     15.58 o
   2   7   5      157.73      166.12     17.06 o
  -9   8   5        2.55       17.91      8.71 o
  -8   8   5      250.56      259.87     18.47 o
  -7   8   5      576.22      551.96     24.96 o
  -6   8   5       27.43       50.71      9.41 o
  -5   8   5      482.51      473.36     17.98 o
  -4   8   5      813.33      830.06     25.75 o
  -3   8   5        6.88       15.59      4.83 o
  -2   8   5      342.22      332.20     30.34 o
  -1   8   5      249.36      257.43     16.15 o
   0   8   5      110.54      136.74     11.99 o
  -9   9   5       50.01       65.77     10.29 o
  -8   9   5      214.68      268.66     20.29 o
  -7   9   5       29.90       46.96      8.53 o
  -6   9   5       57.62       61.56      9.94 o
  -5   9   5      468.17      408.96     21.95 o
  -4   9   5       97.13      119.14     13.67 o
  -3   9   5       60.39       69.41     11.07 o
  -2   9   5      162.68      164.83     13.63 o
  -1   9   5      187.92      201.08     15.51 o
  -8  10   5       76.01       87.52     12.47 o
  -7  10   5        1.18       13.98      6.40 o
  -6  10   5      143.21      153.26     31.97 o
  -5  10   5      173.23      167.69     16.88 o
  -4  10   5        0.43        5.42      7.53 o
   2 -11   6        6.04       28.26     10.82 o
   3 -11   6      213.33      219.72     19.79 o
   4 -11   6       53.38       68.84     12.04 o
   5 -11   6       11.98       24.65      8.82 o
   6 -11   6      212.85      220.12     19.40 o
   0 -10   6       37.44       38.48      9.28 o
   1 -10   6        0.06        8.93      6.69 o
   2 -10   6      305.38      324.34     22.60 o
   3 -10   6      217.15      214.59     18.99 o
   4 -10   6        3.86        6.01      4.80 o
   5 -10   6      171.81      184.80     14.31 o
   6 -10   6      314.51      304.76     16.45 o
   7 -10   6        0.93       13.12      8.34 o
   8 -10   6       97.65      100.30     13.27 o
  -2  -9   6      162.83      206.62     18.66 o
  -1  -9   6       81.43       95.02     12.81 o
   0  -9   6       99.31      115.97     13.90 o
   1  -9   6      239.05      286.41     20.31 o
   2  -9   6      436.59      456.87     18.66 o
   3  -9   6      165.37      180.58     13.45 o
   4  -9   6        5.78       22.35      5.32 o
   5  -9   6      710.37      679.73     23.24 o
   6  -9   6      119.24      115.83     12.23 o
   7  -9   6       25.42       43.59      7.37 o
   8  -9   6      220.70      220.52     18.83 o
  -3  -8   6      139.83      176.62     25.12 o
  -2  -8   6      211.79      230.22     18.17 o
  -1  -8   6      210.86      231.08     17.94 o
   0  -8   6      183.36      191.08     12.90 o
   1  -8   6      988.67      939.89     27.91 o
   2  -8   6      186.12      212.26     13.29 o
   3  -8   6        1.97        5.32      3.57 o
   4  -8   6      700.42      699.91     22.54 o
   5  -8   6      326.85      328.41     15.48 o
   6  -8   6        1.97        2.66      4.01 o
   7  -8   6      191.46      225.07     20.71 o
   8  -8   6      271.01      275.64     20.15 o
   9  -8   6        1.81        2.01      5.17 o
  -5  -7   6       85.55      123.38     19.90 o
  -4  -7   6       26.66       62.19     13.68 o
  -3  -7   6      166.92      158.61     14.66 o
  -2  -7   6      418.91      407.63     16.61 o
  -1  -7   6        0.71        3.97      4.63 o
   0  -7   6     1511.86     1431.97     35.97 o
   1  -7   6      441.70      432.16     16.32 o
   2  -7   6      218.35      218.35     14.14 o
   3  -7   6     1130.33     1101.86     29.14 o
   4  -7   6     1235.85     1159.70     33.60 o
   5  -7   6       51.24       49.29      6.42 o
   6  -7   6      121.50      122.65     10.30 o
   7  -7   6      362.93      360.52     20.50 o
   8  -7   6      101.16      100.68     14.18 o
   9  -7   6       29.15       32.18     11.94 o
  -6  -6   6      154.04      177.11     24.88 o
  -5  -6   6       16.96       33.08     11.94 o
  -4  -6   6      195.69      201.15     21.85 o
  -3  -6   6      294.11      287.61     11.45 o
  -2  -6   6      179.34      202.11     10.12 o
  -1  -6   6      923.18      910.47     20.99 o
   0  -6   6      567.42      591.86     18.64 o
   1  -6   6      739.81      708.44     20.85 o
   2  -6   6      198.83      205.63     10.52 o
   3  -6   6     1731.47     1712.75     39.12 o
   4  -6   6      509.76      505.70     17.04 o
   5  -6   6        0.18       -1.21      3.28 o
   6  -6   6      557.59      575.77     19.47 o
   7  -6   6      167.70      173.44     15.24 o
   8  -6   6        0.67        1.89      5.97 o
   9  -6   6      104.55      118.82     30.47 o
  -7  -5   6       78.49       84.83     18.41 o
  -6  -5   6      115.74      121.72     13.98 o
  -5  -5   6      222.16      203.48     16.80 o
  -4  -5   6      427.37      387.86     21.18 o
  -3  -5   6      515.88      507.24     14.77 o
  -2  -5   6      235.54      263.55      9.50 o
  -1  -5   6      561.80      550.24     32.03 o
   0  -5   6      829.69      770.33     17.22 o
   1  -5   6      123.92      127.24      9.53 o
   2  -5   6     2306.06     2127.83     70.29 o
   3  -5   6     1672.07     1543.65     63.53 o
   4  -5   6      256.48      246.99     19.94 o
   5  -5   6      874.77      780.20     34.74 o
   6  -5   6      614.23      581.89     24.40 o
   7  -5   6       88.60       86.97     13.56 o
   8  -5   6       58.54       55.60      9.44 o
   9  -5   6      124.00      123.28     14.24 o
  -7  -4   6      136.29      138.29     15.39 o
  -6  -4   6       25.12       16.82      6.59 o
  -5  -4   6     1040.60     1022.54     35.69 o
  -4  -4   6      963.99      950.87     21.89 o
  -3  -4   6       13.45       20.50      3.16 o
  -2  -4   6      634.42      629.08     17.20 o
  -1  -4   6     1626.13     1540.22     42.33 o
   0  -4   6      461.03      432.16     10.98 o
   1  -4   6     2140.96     2118.21     43.57 o
   2  -4   6     1732.60     1654.35     29.71 o
   3  -4   6     1967.47     1845.58     41.47 o
   4  -4   6      435.43      410.11     14.04 o
   5  -4   6     1944.17     1854.44     41.55 o
   6  -4   6      376.70      386.91     18.88 o
   7  -4   6        0.11        4.91      4.56 o
   8  -4   6      217.66      203.49     25.00 o
   9  -4   6       48.00       64.85     10.28 o
  -8  -3   6      156.84      206.52     18.70 o
  -7  -3   6        0.31       11.46     12.44 o
  -6  -3   6       62.24       67.64     10.11 o
  -5  -3   6      917.26      871.62     24.73 o
  -4  -3   6      188.24      176.42      7.77 o
  -3  -3   6      355.66      319.14     11.05 o
  -2  -3   6     1454.87     1423.96     26.61 o
  -1  -3   6     2827.20     2819.82     46.73 o
   0  -3   6      513.87      538.43     13.00 o
   1  -3   6     2004.29     1936.06     33.33 o
   2  -3   6     1910.00     1878.75     32.92 o
   3  -3   6       27.06       33.72      3.48 o
   4  -3   6     2445.72     2433.79     43.90 o
   5  -3   6      482.41      463.39     16.01 o
   6  -3   6      125.70      134.40     12.75 o
   7  -3   6      271.48      294.74     18.11 o
   8  -3   6      232.03      219.48     40.30 o
  -9  -2   6      113.41      121.52     15.65 o
  -8  -2   6        8.44       17.15      7.34 o
  -7  -2   6       38.80       32.38      7.47 o
  -6  -2   6      472.09      442.21     20.83 o
  -5  -2   6      187.95      203.35      8.49 o
  -4  -2   6      202.47      201.87      7.56 o
  -3  -2   6     1599.61     1630.47     29.57 o
  -2  -2   6     4713.67     4833.95     75.81 o
  -1  -2   6       63.75       90.63      4.26 o
   0  -2   6     2334.25     2301.61     38.24 o
   1  -2   6     2209.38     2099.29     35.74 o
   2  -2   6      317.06      289.07      8.50 o
   3  -2   6     2217.76     2227.73     39.04 o
   4  -2   6      981.11      943.87     36.23 o
   5  -2   6      179.93      190.88     10.99 o
   6  -2   6       32.96       44.01      6.23 o
   7  -2   6      469.52      474.93     18.46 o
   8  -2   6      105.06       84.37     11.62 o
  -9  -1   6       45.57       63.75     15.42 o
  -8  -1   6       10.82        7.86      5.24 o
  -7  -1   6      363.33      333.93     18.51 o
  -6  -1   6     1302.04     1243.64     39.78 o
  -5  -1   6        0.71        3.78      2.87 o
  -4  -1   6      621.72      608.59     13.96 o
  -3  -1   6     6445.95     6542.20    100.63 o
  -2  -1   6     1540.40     1642.02     34.53 o
  -1  -1   6      580.10      553.78     18.56 o
   0  -1   6     7510.71     7804.94    118.35 o
   1  -1   6     2289.79     2263.25     38.33 o
   2  -1   6     1109.64     1135.71     22.31 o
   3  -1   6     1694.23     1704.06     31.70 o
   4  -1   6      436.85      405.25     15.04 o
   5  -1   6       15.45       17.55      3.97 o
   6  -1   6      364.67      371.74     15.32 o
   7  -1   6      235.06      274.51     19.13 o
   8  -1   6        4.78       10.32      6.69 o
 -10   0   6       73.39       81.68     11.22 o
  -9   0   6       31.38       30.85      7.73 o
  -8   0   6       66.69       73.31     10.46 o
  -7   0   6     1065.97     1057.27     63.18 o
  -6   0   6      110.16      109.08     11.52 o
  -5   0   6      156.66      158.33      9.69 o
  -4   0   6     1061.88      957.13     18.75 o
  -3   0   6     1256.12     1202.99     29.20 o
  -2   0   6      290.77      293.82     14.61 o
  -1   0   6     3024.87     3097.79     49.94 o
   0   0   6     3853.11     4014.24     63.81 o
   1   0   6       15.96       22.92      5.17 o
   2   0   6      842.25      786.32     17.62 o
   3   0   6     1960.67     1844.13     47.83 o
   4   0   6       20.07       27.77      4.69 o
   5   0   6      329.06      317.18     19.75 o
   6   0   6      326.35      320.64     29.23 o
   7   0   6       46.04       57.02      9.70 o
 -10   1   6       51.61       47.42      8.82 o
  -9   1   6        6.63        8.19      5.71 o
  -8   1   6      278.58      266.97     18.96 o
  -7   1   6      233.71      232.95     16.88 o
  -6   1   6       58.25       64.40      5.10 o
  -5   1   6     1534.57     1512.17     27.95 o
  -4   1   6     1516.33     1365.15     28.01 o
  -3   1   6      113.10      137.42      4.10 o
  -2   1   6     1341.68     1299.59     23.61 o
  -1   1   6     5985.13     6224.69     95.99 o
   0   1   6       44.75       43.78      3.67 o
   1   1   6      293.42      267.92      8.62 o
   2   1   6     1235.89     1224.53     25.00 o
   3   1   6      663.98      657.65     16.76 o
   4   1   6      246.80      234.62     16.97 o
   5   1   6      441.30      420.24     21.52 o
   6   1   6      160.76      176.35     17.15 o
   7   1   6        2.28       11.10      7.04 o
 -11   2   6       66.27       60.26     10.38 o
 -10   2   6       14.20       18.20      9.20 o
  -9   2   6      250.11      253.21     19.54 o
  -8   2   6      245.94      238.23     26.74 o
  -7   2   6       58.45       54.73      8.61 o
  -6   2   6      542.47      561.23     18.89 o
  -5   2   6     2426.72     2396.41     48.36 o
  -4   2   6      795.30      763.76     16.48 o
  -3   2   6      111.18      131.92      5.55 o
  -2   2   6     4327.10     4315.48     68.64 o
  -1   2   6     1417.24     1357.82     25.35 o
   0   2   6       34.83       32.50      3.24 o
   1   2   6      804.96      747.98     20.76 o
   2   2   6     1837.40     1873.88     44.09 o
   3   2   6       23.20       44.47      5.89 o
   4   2   6      173.91      171.93     15.74 o
   5   2   6      292.41      318.22     22.16 o
   6   2   6       17.47       18.21      7.47 o
 -11   3   6       46.65       66.27     12.94 o
 -10   3   6      114.85      116.35     31.97 o
  -9   3   6      403.19      370.37     31.72 o
  -8   3   6      289.33      277.80     18.76 o
  -7   3   6      108.86      120.99      7.00 o
  -6   3   6     1523.84     1464.21     62.44 o
  -5   3   6      913.12      887.35     23.16 o
  -4   3   6      135.83      152.76      6.69 o
  -3   3   6     2454.38     2488.72     42.64 o
  -2   3   6     4157.36     4167.59     67.18 o
  -1   3   6        3.40        7.43      2.81 o
   0   3   6     1083.95     1045.72     26.52 o
   1   3   6     1828.63     1673.11     38.47 o
   2   3   6      128.04      138.24     10.43 o
   3   3   6       64.52       67.70     10.18 o
   4   3   6      179.68      160.66     16.04 o
   5   3   6      137.04      136.33     15.03 o
 -11   4   6        9.05        6.45      6.55 o
 -10   4   6      212.93      194.85     20.15 o
  -9   4   6      197.16      199.35     21.02 o
  -8   4   6       53.06       48.71      8.96 o
  -7   4   6      189.10      196.70      8.84 o
  -6   4   6      447.06      465.14     17.95 o
  -5   4   6      297.80      281.40      9.60 o
  -4   4   6      676.07      697.50     23.28 o
  -3   4   6     2922.13     2788.96     66.35 o
  -2   4   6      323.81      308.08     11.91 o
  -1   4   6      407.92      363.53     16.88 o
   0   4   6     2068.96     2063.43     45.67 o
   1   4   6      309.02      315.80     14.49 o
   2   4   6       32.17       45.58      6.33 o
   3   4   6      184.96      187.10     17.41 o
   4   4   6      185.81      197.67     18.19 o
 -11   5   6       85.41       87.95     12.39 o
 -10   5   6       84.62      124.10     14.04 o
  -9   5   6      166.27      184.91     16.64 o
  -8   5   6      334.46      345.71     35.70 o
  -7   5   6     1007.59     1036.61     29.84 o
  -6   5   6      371.90      381.91     12.15 o
  -5   5   6        7.15       13.98      3.02 o
  -4   5   6     1958.55     1963.24     43.01 o
  -3   5   6      508.40      487.69     16.45 o
  -2   5   6       30.27       31.24      5.95 o
  -1   5   6     1108.43     1024.56     27.86 o
   0   5   6      297.51      287.05     17.24 o
   1   5   6       14.20       22.48      5.37 o
   2   5   6      156.36      137.86     15.03 o
   3   5   6      352.60      375.33     24.95 o
 -11   6   6       98.34      128.36     22.89 o
 -10   6   6      117.65      117.91     21.14 o
  -9   6   6        6.20       11.47      9.83 o
  -8   6   6      597.78      592.89     17.13 o
  -7   6   6      845.60      793.41     20.28 o
  -6   6   6      231.09      237.44     17.79 o
  -5   6   6      850.07      838.65     23.82 o
  -4   6   6      619.31      594.70     19.28 o
  -3   6   6      151.08      161.58     11.10 o
  -2   6   6      269.22      257.04     13.96 o
  -1   6   6      561.32      569.35     20.10 o
   0   6   6      136.22      144.46     11.55 o
   1   6   6        0.83       -1.74      4.92 o
   2   6   6      445.41      375.42     23.18 o
 -10   7   6       25.24       10.95     10.45 o
  -9   7   6      161.92      167.41     22.39 o
  -8   7   6      374.72      426.10     32.71 o
  -7   7   6      243.34      261.90     14.22 o
  -6   7   6      405.52      409.23     16.10 o
  -5   7   6      661.95      642.79     21.26 o
  -4   7   6      177.57      195.29     12.63 o
  -3   7   6       47.41       75.27     10.34 o
  -2   7   6      526.78      504.63     19.32 o
  -1   7   6      101.43      116.35     10.58 o
   0   7   6       67.47       76.75      9.33 o
   1   7   6      194.72      199.38     18.82 o
  -9   8   6       82.38       77.61     15.42 o
  -8   8   6      225.52      234.08     26.12 o
  -7   8   6       23.88       41.06      8.14 o
  -6   8   6      638.62      617.21     21.39 o
  -5   8   6      256.37      276.73     14.82 o
  -4   8   6       43.98       44.20      8.66 o
  -3   8   6      391.10      388.67     16.93 o
  -2   8   6      201.50      210.09     19.67 o
  -1   8   6       38.52       54.22      7.36 o
   0   8   6       97.97      143.99     13.20 o
  -9   9   6      153.52      180.35     24.88 o
  -8   9   6       17.49       28.33      8.18 o
  -7   9   6      142.87      138.59     14.92 o
  -6   9   6      218.65      210.70     18.45 o
  -5   9   6      201.54      195.87     23.13 o
  -4   9   6       63.36       81.05     11.96 o
  -3   9   6      193.01      195.87     14.97 o
  -2   9   6       61.30       83.38      9.47 o
  -7  10   6      145.56      176.58     23.01 o
  -6  10   6      154.77      180.44     17.92 o
  -5  10   6        1.32       12.71      7.46 o
   3 -11   7       70.09       58.25     10.48 o
   4 -11   7       55.32       66.38     11.53 o
   5 -11   7      176.76      176.49     18.03 o
   0 -10   7        5.48       17.26      8.13 o
   1 -10   7      115.56      120.88     14.49 o
   2 -10   7      254.32      242.50     23.13 o
   3 -10   7        8.98       22.01      7.69 o
   4 -10   7      191.42      225.99     15.43 o
   5 -10   7      304.18      311.73     18.12 o
   6 -10   7        2.78       16.10      5.11 o
   7 -10   7      128.63      138.91     12.02 o
  -2  -9   7      149.08      180.60     24.63 o
  -1  -9   7        0.04       -6.72      8.96 o
   0  -9   7       50.50       52.87      9.85 o
   1  -9   7      412.35      429.91     18.32 o
   2  -9   7        0.29        7.10      4.30 o
   3  -9   7      122.88      147.51     12.45 o
   4  -9   7      611.42      542.85     21.09 o
   5  -9   7      164.12      169.23     12.82 o
   6  -9   7       92.28       97.04      9.79 o
   7  -9   7      220.50      221.72     16.49 o
   8  -9   7       85.10       89.07     12.25 o
  -2  -8   7        6.61       17.66      9.95 o
  -1  -8   7      128.86      133.99     11.54 o
   0  -8   7      816.19      830.77     33.15 o
   1  -8   7      129.60      127.38     11.09 o
   2  -8   7      138.13      157.16     11.99 o
   3  -8   7      788.04      764.12     24.66 o
   4  -8   7      431.54      410.13     16.48 o
   5  -8   7       61.10       74.52     10.06 o
   6  -8   7      202.37      230.80     14.28 o
   7  -8   7      402.09      410.16     22.79 o
   8  -8   7        4.05       12.08      5.97 o
  -5  -7   7       12.26        9.95     10.45 o
  -3  -7   7       48.44       66.84      9.75 o
  -2  -7   7        0.36        3.02      5.31 o
  -1  -7   7      915.12      911.48     26.88 o
   0  -7   7      671.85      652.48     32.25 o
   1  -7   7       48.16       44.71      6.49 o
   2  -7   7      278.87      293.44     13.76 o
   3  -7   7     1084.12     1051.21     28.45 o
   4  -7   7       10.09       18.97      4.08 o
   5  -7   7      369.11      352.83     15.17 o
   6  -7   7      456.90      474.45     18.18 o
   7  -7   7      105.47       98.55     12.25 o
   8  -7   7       40.11       59.89      9.42 o
  -6  -6   7       22.69       45.27     13.43 o
  -5  -6   7      390.93      359.45     33.33 o
  -4  -6   7       84.88       89.75     14.93 o
  -3  -6   7       60.77       82.50      8.65 o
  -2  -6   7      375.94      384.49     12.86 o
  -1  -6   7      909.85      878.51     24.94 o
   0  -6   7      185.49      193.87     11.57 o
   1  -6   7       59.47       61.40      6.85 o
   2  -6   7     2013.71     1963.41     43.71 o
   3  -6   7      170.85      165.81     10.34 o
   4  -6   7      234.15      236.53     12.03 o
   5  -6   7      775.65      741.52     22.74 o
   6  -6   7      378.55      365.63     15.44 o
   7  -6   7       50.93       52.96      9.02 o
   8  -6   7      136.59      144.75     23.38 o
  -7  -5   7       80.89       96.19     13.61 o
  -6  -5   7      173.44      159.86     16.59 o
  -5  -5   7      134.83      146.46     14.30 o
  -4  -5   7        5.77       11.92      6.39 o
  -3  -5   7       62.00       80.87     10.43 o
  -2  -5   7     1408.41     1361.88     27.83 o
  -1  -5   7      135.82      143.22      7.46 o
   0  -5   7        1.08        8.03      2.25 o
   1  -5   7     2850.93     2754.64     56.06 o
   2  -5   7     2223.93     2112.67     59.52 o
   3  -5   7       62.83       59.23     10.97 o
   4  -5   7      838.93      835.21     23.59 o
   5  -5   7      682.65      660.80     20.72 o
   6  -5   7        1.75        7.94      4.64 o
   7  -5   7      209.84      236.37     34.45 o
   8  -5   7      206.45      246.93     34.70 o
  -7  -4   7       32.94       41.16      7.97 o
  -6  -4   7      230.46      226.34     18.43 o
  -5  -4   7      129.19      131.39     21.02 o
  -4  -4   7        0.01       -1.02      3.44 o
  -3  -4   7     1716.04     1563.27     36.10 o
  -2  -4   7      462.52      459.34     26.96 o
  -1  -4   7      143.60      152.42      6.66 o
   0  -4   7     2479.21     2455.65     42.50 o
   1  -4   7     2530.95     2520.60     42.98 o
   2  -4   7      225.68      235.86     10.09 o
   3  -4   7      223.96      225.69     10.26 o
   4  -4   7     1250.50     1222.02     30.18 o
   5  -4   7       76.55       88.65      8.05 o
   6  -4   7       46.22       47.86      7.65 o
   7  -4   7      432.26      453.48     22.53 o
   8  -4   7       84.58       97.27     29.10 o
  -8  -3   7        0.15        9.32      6.73 o
  -7  -3   7      184.26      189.14     17.24 o
  -6  -3   7      131.02      143.71     27.49 o
  -5  -3   7      669.07      681.98     55.35 o
  -4  -3   7      366.28      374.17     13.73 o
  -3  -3   7     1037.30      973.35     24.76 o
  -2  -3   7     1026.75     1024.63     20.78 o
  -1  -3   7      178.83      187.27      9.49 o
   0  -3   7     3587.78     3626.49     58.72 o
   1  -3   7      408.30      403.37     10.52 o
   2  -3   7       60.58       69.23      4.88 o
   3  -3   7     2770.30     2691.43     46.52 o
   4  -3   7      317.21      319.06     12.96 o
   5  -3   7      133.43      160.76     17.66 o
   6  -3   7      218.38      220.71     16.36 o
   7  -3   7      378.30      337.70     19.72 o
   8  -3   7        0.81        8.43      6.02 o
  -9  -2   7        9.74       21.79      7.51 o
  -8  -2   7       58.33       73.66     11.12 o
  -7  -2   7      258.08      226.43     18.29 o
  -6  -2   7      592.19      580.58     28.61 o
  -5  -2   7       66.01       78.81      8.02 o
  -4  -2   7      602.43      581.25     17.62 o
  -3  -2   7      993.88      988.96     24.71 o
  -2  -2   7      192.22      197.27      6.21 o
  -1  -2   7     4967.20     4885.60     89.46 o
   0  -2   7      854.14      805.05     16.60 o
   1  -2   7      104.91      115.65      9.51 o
   2  -2   7     1764.44     1833.33     33.28 o
   3  -2   7     1424.47     1434.44     27.95 o
   4  -2   7      212.80      229.24      8.97 o
   5  -2   7        0.85       15.37      3.79 o
   6  -2   7      717.00      696.31     22.47 o
   7  -2   7       41.24       39.49      7.81 o
   8  -2   7       12.52       12.19      8.21 o
  -9  -1   7       11.98       17.91      7.01 o
  -8  -1   7      119.69      116.62     13.49 o
  -7  -1   7      605.91      554.58     25.14 o
  -6  -1   7       22.10       20.82      6.48 o
  -5  -1   7      946.48      866.08     23.14 o
  -4  -1   7     1069.62     1011.71     25.15 o
  -3  -1   7     1119.36     1114.64     26.57 o
  -2  -1   7     3846.20     3733.41     70.38 o
  -1  -1   7     3042.43     3078.73     50.16 o
   0  -1   7      967.23      874.95     17.71 o
   1  -1   7      546.17      532.83     12.95 o
   2  -1   7     3356.67     3442.25     57.25 o
   3  -1   7      262.03      249.25      8.99 o
   4  -1   7        0.11        4.70      2.71 o
   5  -1   7      776.85      817.15     25.03 o
   6  -1   7      261.10      276.37     15.17 o
   7  -1   7        0.71        5.08     11.07 o
 -10   0   7        0.29       -5.71      5.71 o
  -9   0   7       48.49       55.92     10.28 o
  -8   0   7      559.48      501.39     24.53 o
  -7   0   7       73.30       63.65      9.67 o
  -6   0   7     1065.62     1025.33     26.60 o
  -5   0   7      848.32      810.06     26.69 o
  -4   0   7     2158.11     2175.43     45.40 o
  -3   0   7      247.12      210.47      9.28 o
  -2   0   7     2383.42     2334.13     46.89 o
  -1   0   7      892.57      848.53     24.49 o
   0   0   7       44.72       60.58      4.48 o
   1   0   7     2465.01     2380.00     41.66 o
   2   0   7     1416.65     1392.63     27.76 o
   3   0   7      142.21      157.30      8.51 o
   4   0   7      919.61      876.05     25.31 o
   5   0   7      544.59      521.04     23.39 o
   6   0   7        8.65       21.79      6.83 o
   7   0   7       29.70       35.99      7.97 o
 -10   1   7       42.33       40.62     12.81 o
  -9   1   7      201.05      190.15     30.10 o
  -8   1   7      387.13      350.95     19.84 o
  -7   1   7      131.05      143.58     13.72 o
  -6   1   7      527.04      502.78     16.61 o
  -5   1   7     2610.43     2561.18     57.63 o
  -4   1   7       24.53       32.85      5.98 o
  -3   1   7     1158.33     1043.08     25.27 o
  -2   1   7     1101.78     1068.36     25.10 o
  -1   1   7      528.30      508.43     16.16 o
   0   1   7     1419.27     1401.47     36.87 o
   1   1   7     1610.37     1607.36     39.20 o
   2   1   7      392.30      407.45     12.25 o
   3   1   7      170.12      189.31     11.44 o
   4   1   7      724.49      723.88     28.93 o
   5   1   7      152.23      137.95     14.51 o
   6   1   7        8.49       16.55      9.95 o
 -10   2   7      123.74      121.30     14.59 o
  -9   2   7      219.04      240.40     19.60 o
  -8   2   7        5.32        8.33      6.09 o
  -7   2   7      242.84      265.88     18.02 o
  -6   2   7     1319.90     1275.74     37.32 o
  -5   2   7      362.88      366.77     13.37 o
  -4   2   7     1216.53     1181.74     28.24 o
  -3   2   7     2245.76     2221.86     44.45 o
  -2   2   7     2289.67     2196.80     43.95 o
  -1   2   7      776.49      763.27     16.96 o
   0   2   7      897.26      875.61     23.06 o
   1   2   7      907.54      889.13     24.12 o
   2   2   7       13.68       13.44      4.05 o
   3   2   7      617.11      604.55     25.94 o
   4   2   7      254.69      301.24     20.84 o
   5   2   7       39.60       63.94     10.55 o
 -11   3   7       19.90       28.08      8.50 o
 -10   3   7      121.35      139.27     18.78 o
  -9   3   7        7.17        9.73      5.80 o
  -8   3   7       62.98       94.69     16.67 o
  -7   3   7      594.76      609.89     21.01 o
  -6   3   7     1138.23     1090.60     28.16 o
  -5   3   7      426.98      430.24     14.84 o
  -4   3   7     1652.10     1627.49     36.87 o
  -3   3   7     4582.46     4285.81    154.46 o
  -2   3   7        7.78       11.01      3.41 o
  -1   3   7     1633.78     1578.99     36.12 o
   0   3   7      697.43      657.22     20.06 o
   1   3   7      105.61       96.46     13.24 o
   2   3   7      491.57      490.11     21.21 o
   3   3   7      247.53      233.60     20.02 o
   4   3   7      155.70      164.70     16.76 o
   5   3   7       52.61       75.04     22.89 o
 -11   4   7       84.90       85.71     12.47 o
 -10   4   7       49.41       46.59     11.94 o
  -9   4   7        2.30       11.71      6.30 o
  -8   4   7      300.66      284.24     18.80 o
  -7   4   7      422.09      422.95     16.02 o
  -6   4   7        0.79        6.96      3.81 o
  -5   4   7      277.83      285.36     10.00 o
  -4   4   7     2118.10     2073.81     37.97 o
  -3   4   7      262.00      252.80     11.22 o
  -2   4   7     1051.86     1049.46     27.25 o
  -1   4   7      482.96      474.61     16.70 o
   0   4   7      954.24      902.96     25.89 o
   1   4   7      142.07      158.87     11.85 o
   2   4   7      336.22      328.72     16.50 o
   3   4   7      153.07      171.18     22.76 o
   4   4   7        3.51       13.61      7.89 o
 -11   5   7      130.86      146.63     18.16 o
 -10   5   7       27.22       40.69      9.14 o
  -9   5   7       27.25       34.52      8.06 o
  -8   5   7      865.16      815.11     37.56 o
  -7   5   7       96.97      112.23     14.71 o
  -6   5   7      142.28      149.50     10.30 o
  -5   5   7     1092.99     1075.84     27.93 o
  -4   5   7      731.41      711.20     25.38 o
  -3   5   7      339.73      300.90     15.10 o
  -2   5   7      600.13      544.67     18.55 o
  -1   5   7      940.78      879.07     27.37 o
   0   5   7       56.59       71.74      8.25 o
   1   5   7      327.30      348.29     17.97 o
   2   5   7      261.68      296.16     26.00 o
   3   5   7       18.17       10.44      8.00 o
 -11   6   7       53.59       67.66     15.67 o
 -10   6   7        0.56       13.77      6.81 o
  -9   6   7      261.99      285.53     20.04 o
  -8   6   7      282.03      274.13     15.27 o
  -7   6   7        0.02        8.90      6.47 o
  -6   6   7      619.29      579.60     34.08 o
  -5   6   7      977.12      982.96     28.58 o
  -4   6   7        4.75        3.30      3.35 o
  -3   6   7      207.33      212.24     12.86 o
  -2   6   7      788.43      748.00     23.78 o
  -1   6   7      266.37      294.54     18.75 o
   0   6   7      170.59      177.33     13.59 o
   1   6   7      380.28      393.55     19.28 o
   2   6   7      108.32      140.28     25.12 o
 -10   7   7       78.35       68.91     15.17 o
  -8   7   7       26.02       38.45      9.38 o
  -7   7   7      244.02      244.62     17.76 o
  -6   7   7      673.38      701.10     28.76 o
  -5   7   7       15.75       20.10      4.91 o
  -4   7   7      111.78      124.83     12.36 o
  -3   7   7      608.02      553.96     34.89 o
  -2   7   7      167.16      194.55     13.84 o
  -1   7   7       65.33       74.29     17.91 o
   0   7   7      203.50      202.39     15.65 o
  -9   8   7       71.12       93.04     20.15 o
  -8   8   7        0.10       -1.74      7.21 o
  -7   8   7      367.84      388.31     30.60 o
  -6   8   7      151.72      158.78     12.25 o
  -5   8   7        0.36       19.70      5.76 o
  -4   8   7      342.88      339.50     16.27 o
  -3   8   7      370.50      371.99     18.42 o
  -2   8   7        3.59       13.40      5.98 o
  -1   8   7       82.41       70.96     11.96 o
  -9   9   7       15.38       26.62     11.44 o
  -8   9   7      128.54      136.32     21.64 o
  -7   9   7      158.47      186.82     25.62 o
  -6   9   7       41.81       45.80     15.05 o
  -5   9   7       46.37       70.04     10.20 o
  -4   9   7      350.25      384.87     24.23 o
  -3   9   7       10.69       26.75      7.06 o
   0 -10   8      118.52      109.45     21.89 o
   1 -10   8      154.84      181.59     25.12 o
   2 -10   8        6.37       11.17      6.74 o
   3 -10   8      330.50      351.27     18.54 o
   4 -10   8      153.83      158.54     13.64 o
   5 -10   8        1.03        9.55      5.48 o
   6 -10   8      153.93      176.39     14.06 o
  -2  -9   8       36.00       27.61     13.93 o
  -1  -9   8      133.69      176.37     24.88 o
   0  -9   8      171.85      188.99     17.41 o
   1  -9   8       18.38       29.54     12.65 o
   2  -9   8      354.18      364.99     17.56 o
   3  -9   8      253.35      266.56     16.30 o
   4  -9   8       87.52       90.95      9.91 o
   5  -9   8      113.82      124.77     11.36 o
   6  -9   8      295.55      308.64     16.31 o
   7  -9   8       66.89       69.49     10.29 o
  -2  -8   8      118.27      100.73     12.55 o
  -1  -8   8      149.50      154.08     15.48 o
   0  -8   8      126.56      140.53     17.66 o
   1  -8   8      325.82      323.09     15.54 o
   2  -8   8      499.22      496.88     22.42 o
   3  -8   8      248.46      233.08     14.39 o
   4  -8   8       68.29       70.57     10.07 o
   5  -8   8      294.47      328.77     15.82 o
   6  -8   8      181.11      192.07     14.55 o
   7  -8   8        8.30       19.91      6.75 o
   8  -8   8      115.95      123.80     14.59 o
  -4  -7   8       45.03       58.21     15.42 o
  -3  -7   8       28.58       42.31      8.67 o
  -2  -7   8       78.68       95.49     14.80 o
  -1  -7   8      516.29      508.19     24.88 o
   0  -7   8       46.88       46.27      6.50 o
   1  -7   8      540.06      510.48     21.00 o
   2  -7   8      857.25      849.73     25.62 o
   3  -7   8       16.77       19.06      4.68 o
   4  -7   8      615.57      607.46     32.37 o
   5  -7   8      456.09      448.40     17.43 o
   6  -7   8       57.38       66.64     12.85 o
   7  -7   8       90.72      110.87     15.30 o
   8  -7   8      104.74      136.19     15.76 o
  -6  -6   8      176.60      185.65     18.31 o
  -5  -6   8      127.23      123.52     13.72 o
  -4  -6   8       12.05       26.18      7.19 o
  -3  -6   8      107.77      120.80     10.15 o
  -2  -6   8      956.73      918.85     33.37 o
  -1  -6   8      109.86       99.07     11.43 o
   0  -6   8      275.34      263.21     12.88 o
   1  -6   8     1243.98     1160.15     40.76 o
   2  -6   8      666.39      582.21     31.46 o
   3  -6   8      767.35      794.05     23.42 o
   4  -6   8      759.98      743.31     22.78 o
   5  -6   8      504.42      511.67     21.10 o
   6  -6   8       52.11       70.74     10.34 o
   7  -6   8      279.26      278.89     45.65 o
   8  -6   8       89.67      102.40     12.81 o
  -7  -5   8       68.37       67.02     31.47 o
  -6  -5   8      129.98      155.29     15.55 o
  -5  -5   8       10.24       24.41      7.96 o
  -4  -5   8      101.35      117.16     10.03 o
  -3  -5   8      997.22      970.30     26.98 o
  -2  -5   8      482.06      463.78     33.33 o
  -1  -5   8      109.16      119.98      9.69 o
   0  -5   8      626.03      584.84     18.30 o
   1  -5   8     1247.77     1231.11     29.74 o
   2  -5   8      191.42      185.37      9.91 o
   3  -5   8     1259.67     1205.01     38.04 o
   4  -5   8      684.67      660.03     22.77 o
   5  -5   8       13.81       23.64      4.78 o
   6  -5   8      470.38      464.57     22.27 o
   7  -5   8      232.23      252.07     19.02 o
   8  -5   8       34.66       54.86      9.49 o
  -7  -4   8      149.73      121.22     14.41 o
  -6  -4   8       15.66       32.28      7.36 o
  -5  -4   8        0.21        1.35      4.99 o
  -4  -4   8     1098.32     1023.09     27.87 o
  -3  -4   8      893.58      884.58     24.51 o
  -2  -4   8       24.12       41.68     12.69 o
  -1  -4   8      860.01      830.23     30.93 o
   0  -4   8     2324.89     2263.75     51.61 o
   1  -4   8        2.48        7.02      2.26 o
   2  -4   8     1232.13     1202.79     29.32 o
   3  -4   8      609.58      585.78     18.25 o
   4  -4   8      254.63      258.91     13.79 o
   5  -4   8      205.44      236.70     12.13 o
   6  -4   8      599.05      566.00     54.23 o
   7  -4   8      120.41      118.97     13.56 o
   8  -4   8       23.96       33.03      8.71 o
  -8  -3   8       88.57      114.07     13.87 o
  -7  -3   8       74.23       80.49     11.18 o
  -6  -3   8       18.87       24.05     13.06 o
  -5  -3   8       84.75      101.66     17.02 o
  -4  -3   8     1223.33     1178.51     30.00 o
  -3  -3   8      108.09      109.91      8.37 o
  -2  -3   8      459.68      428.12     26.97 o
  -1  -3   8     4292.25     3905.30    171.11 o
   0  -3   8      731.51      727.24     22.44 o
   1  -3   8      168.68      166.28      6.92 o
   2  -3   8     1207.37     1179.51     24.02 o
   3  -3   8      489.74      458.59     18.31 o
   4  -3   8        2.19        6.86      4.31 o
   5  -3   8      490.03      518.28     31.22 o
   6  -3   8      389.06      382.86     19.80 o
   7  -3   8        2.55        5.02      5.31 o
  -9  -2   8       45.28       53.49      9.40 o
  -8  -2   8      126.94      127.49     17.29 o
  -7  -2   8       28.35       40.73      8.60 o
  -6  -2   8      113.09      117.24     13.19 o
  -5  -2   8      933.76      898.21     24.90 o
  -4  -2   8      150.24      152.99      9.76 o
  -3  -2   8       61.11       69.96      8.90 o
  -2  -2   8     4360.68     4288.06     81.17 o
  -1  -2   8     1988.19     1802.00     38.73 o
   0  -2   8       56.60       61.93      4.38 o
   1  -2   8      949.68      895.03     29.23 o
   2  -2   8     1551.73     1529.02     29.51 o
   3  -2   8       16.36       18.56      3.44 o
   4  -2   8      308.27      317.38     11.25 o
   5  -2   8      733.53      722.89     23.69 o
   6  -2   8       68.01       68.74     10.16 o
   7  -2   8       53.47       52.99     12.44 o
  -9  -1   8      125.71      126.02     15.80 o
  -8  -1   8       85.65      113.07     13.51 o
  -7  -1   8        6.22        1.79      6.09 o
  -6  -1   8      690.58      693.98     27.56 o
  -5  -1   8      423.16      380.10     22.22 o
  -4  -1   8      205.15      210.88     10.53 o
  -3  -1   8     1567.74     1444.41     33.16 o
  -2  -1   8     2906.82     2717.60     54.46 o
  -1  -1   8       41.20       45.20      5.21 o
   0  -1   8      192.95      180.01     12.96 o
   1  -1   8     4069.91     4074.87     82.44 o
   2  -1   8      345.73      343.46     10.88 o
   3  -1   8      189.57      205.77      9.13 o
   4  -1   8      797.31      797.80     23.62 o
   5  -1   8      182.24      191.52     12.47 o
   6  -1   8       14.68       23.58      6.91 o
   7  -1   8      107.38      110.83     12.84 o
 -10   0   8       63.25       69.15     11.69 o
  -9   0   8      104.77       96.75     13.27 o
  -8   0   8      122.63      142.43     20.02 o
  -7   0   8      220.47      227.72     17.42 o
  -6   0   8      399.59      364.96     14.11 o
  -5   0   8      252.56      240.55     11.32 o
  -4   0   8      106.64       99.31      7.96 o
  -3   0   8     2039.37     1883.00     40.71 o
  -2   0   8       96.13      106.47      7.55 o
  -1   0   8        4.67        6.37      2.91 o
   0   0   8     2824.04     2766.19     47.45 o
   1   0   8     1591.33     1485.82     40.90 o
   2   0   8        1.42        9.42      2.95 o
   3   0   8      358.86      360.24     16.70 o
   4   0   8      771.71      742.60     36.82 o
   5   0   8       12.02       23.09      6.48 o
   6   0   8      120.59      141.73     14.59 o
 -10   1   8       67.04       78.12     11.82 o
  -9   1   8       99.79      101.38     13.45 o
  -8   1   8       13.45       12.28      7.34 o
  -7   1   8      325.42      323.89     19.16 o
  -6   1   8      512.79      522.12     17.71 o
  -5   1   8        3.88        9.05      3.20 o
  -4   1   8     2870.74     2732.09     55.73 o
  -3   1   8      984.42      959.94     32.54 o
  -2   1   8        3.24        9.38      4.36 o
  -1   1   8     1798.44     1667.54     42.66 o
   0   1   8     2830.95     2874.96     49.62 o
   1   1   8       77.23       93.86      6.58 o
   2   1   8      157.93      186.68     11.35 o
   3   1   8      713.23      713.23     24.38 o
   4   1   8      228.61      224.86     17.94 o
   5   1   8       57.20       73.20     14.80 o
   6   1   8      157.21      203.33     30.72 o
 -10   2   8       95.96       89.10     13.49 o
  -9   2   8        1.76       11.23      6.66 o
  -8   2   8      406.51      425.65     21.97 o
  -7   2   8      673.06      622.09     20.27 o
  -6   2   8      405.61      405.11     18.32 o
  -5   2   8     1233.39     1165.50     65.89 o
  -4   2   8     2044.08     1928.34     42.13 o
  -3   2   8      593.00      537.59     22.23 o
  -2   2   8      999.37      978.30     20.65 o
  -1   2   8     2025.97     2049.13     37.39 o
   0   2   8      146.80      151.41     10.01 o
   1   2   8       13.88       14.46      4.11 o
   2   2   8      863.54      841.31     24.96 o
   3   2   8      476.78      443.33     22.25 o
   4   2   8        4.57       10.77      6.80 o
   5   2   8      120.65      140.73     16.24 o
 -11   3   8       29.85       38.07      9.80 o
 -10   3   8       41.40       52.03     13.18 o
  -9   3   8      150.10      166.53     23.38 o
  -8   3   8      320.03      344.73     21.89 o
  -7   3   8      808.73      759.36     23.15 o
  -6   3   8       31.63       36.88      6.14 o
  -5   3   8     1081.21     1089.97     28.15 o
  -4   3   8      855.23      849.78     23.28 o
  -3   3   8       48.89       47.66      5.33 o
  -2   3   8     1470.43     1444.45     33.82 o
  -1   3   8      229.11      246.71     12.15 o
   0   3   8       10.45       12.60      4.16 o
   1   3   8      794.54      777.09     30.31 o
   2   3   8      525.88      502.06     18.77 o
   3   3   8       41.14       47.42      9.83 o
   4   3   8       62.33       73.44     11.40 o
 -11   4   8       38.90       41.09      9.91 o
 -10   4   8       10.40       20.47      7.89 o
  -9   4   8      162.84      172.27     16.69 o
  -8   4   8      321.58      317.02     20.46 o
  -7   4   8       22.99       26.77      5.40 o
  -6   4   8      510.89      488.08     17.51 o
  -5   4   8      488.28      457.41     16.20 o
  -4   4   8      158.96      151.90     13.36 o
  -3   4   8      959.56      894.71     44.08 o
  -2   4   8      213.87      237.38     12.37 o
  -1   4   8      474.01      455.90     26.37 o
   0   4   8      104.61      110.76      9.87 o
   1   4   8      828.85      764.07     24.74 o
   2   4   8       73.07       69.81     14.05 o
   3   4   8       22.53       61.26     21.89 o
 -11   5   8        0.93       12.75      8.00 o
 -10   5   8       64.74       75.29     11.90 o
  -9   5   8      297.65      273.51     20.30 o
  -8   5   8       96.93      109.22     10.05 o
  -7   5   8      731.21      692.76     22.59 o
  -6   5   8      795.65      775.63     48.38 o
  -5   5   8      566.54      517.90     22.82 o
  -4   5   8      224.52      239.62     17.06 o
  -3   5   8      469.01      464.67     16.87 o
  -2   5   8      743.70      664.14     21.85 o
  -1   5   8       48.76       70.05      8.38 o
   0   5   8      670.72      699.17     31.41 o
   1   5   8      165.50      179.52     13.99 o
   2   5   8        6.09       15.62      7.38 o
 -10   6   8      155.26      156.59     16.49 o
  -9   6   8      201.93      220.40     25.87 o
  -8   6   8       76.18       93.47     22.64 o
  -7   6   8      347.08      345.83     30.72 o
  -6   6   8      565.52      534.59     35.70 o
  -5   6   8        1.76       13.40      5.85 o
  -4   6   8      437.70      386.37     31.84 o
  -3   6   8      299.92      290.37     15.04 o
  -2   6   8      270.73      286.31     15.21 o
  -1   6   8      382.05      375.48     17.73 o
   0   6   8      252.59      268.94     17.32 o
   1   6   8       63.30      106.71     13.63 o
  -9   7   8        5.71        5.97      9.70 o
  -8   7   8      116.37      106.45     13.21 o
  -7   7   8      314.64      316.08     21.25 o
  -6   7   8       46.35       58.89     10.34 o
  -5   7   8      247.43      273.38     27.36 o
  -4   7   8      366.06      397.59     24.25 o
  -3   7   8      183.86      220.92     15.11 o
  -2   7   8      125.97      147.21     12.71 o
  -1   7   8      220.17      224.04     16.41 o
   0   7   8       71.74       88.98     11.13 o
  -9   8   8       26.87       10.70     12.94 o
  -8   8   8      162.76      148.76     23.63 o
  -7   8   8      203.16      257.46     27.36 o
  -6   8   8       34.48       37.21      8.44 o
  -5   8   8      306.03      323.37     22.41 o
  -4   8   8      381.71      387.98     18.69 o
  -3   8   8        0.23       19.26      7.56 o
  -2   8   8      120.59      131.68     16.32 o
  -7   9   8        0.81        1.99     10.45 o
  -6   9   8       83.73      100.25     19.15 o
  -5   9   8      271.69      248.66     20.67 o
   1 -10   9        3.45        6.88      6.02 o
   2 -10   9      309.05      354.67     30.85 o
   3 -10   9       92.78       93.92     25.37 o
   4 -10   9       15.35       26.85      6.61 o
   5 -10   9      173.96      166.62     14.26 o
  -1  -9   9       43.25       47.53      9.45 o
   0  -9   9       10.30       11.12      6.39 o
   1  -9   9      274.31      308.90     22.13 o
   2  -9   9      174.45      170.51     16.97 o
   3  -9   9        4.78        7.29      4.80 o
   4  -9   9      105.12       97.89     10.69 o
   5  -9   9      355.32      415.16     18.45 o
   6  -9   9       26.30       24.58      5.64 o
  -3  -8   9      144.20      142.29     22.14 o
  -2  -8   9       84.10       96.62     11.85 o
  -1  -8   9       61.01       81.57     11.25 o
   0  -8   9      237.48      253.17     19.52 o
   1  -8   9      708.24      709.63     44.28 o
   2  -8   9       66.85       89.13     11.42 o
   3  -8   9       50.78       64.55      9.70 o
   4  -8   9      443.77      451.20     18.03 o
   5  -8   9       96.64      107.65     10.17 o
   6  -8   9       20.15       27.13      5.93 o
   7  -8   9      118.93      148.91     21.64 o
  -4  -7   9       91.75      126.87     21.64 o
  -3  -7   9      103.60      122.76     26.24 o
  -2  -7   9      175.69      196.51     16.94 o
  -1  -7   9        7.96       14.12      5.71 o
   0  -7   9     1055.05     1079.77     38.62 o
   1  -7   9      504.09      510.21     24.16 o
   2  -7   9       38.51       39.16      9.06 o
   3  -7   9      491.89      486.45     18.10 o
   4  -7   9      331.89      349.76     15.63 o
   5  -7   9        2.84       19.53      5.01 o
   6  -7   9      179.43      198.73     16.83 o
   7  -7   9      145.19      151.14     29.23 o
  -5  -6   9        2.08       17.16     12.44 o
  -4  -6   9      127.98      137.95     14.70 o
  -3  -6   9      160.83      164.52     15.18 o
  -2  -6   9       60.90       83.89     10.99 o
  -1  -6   9      739.26      698.81     28.45 o
   0  -6   9      457.33      386.53     27.36 o
   1  -6   9      191.58      192.92     15.45 o
   2  -6   9      795.97      730.95     22.05 o
   3  -6   9      860.77      848.02     47.49 o
   4  -6   9      103.81      103.85      9.31 o
   5  -6   9       47.83       71.90      7.98 o
   6  -6   9      449.88      452.68     41.79 o
   7  -6   9       70.70       85.02     18.28 o
  -6  -5   9       26.29       34.54     11.44 o
  -5  -5   9      103.92      111.39     12.92 o
  -4  -5   9      113.64      125.49     10.72 o
  -3  -5   9      194.22      230.31     13.10 o
  -2  -5   9      535.79      504.78     17.50 o
  -1  -5   9      563.25      511.48     31.59 o
   0  -5   9      291.85      279.97     15.96 o
   1  -5   9      333.34      299.46     16.49 o
   2  -5   9     1528.58     1515.56     36.04 o
   3  -5   9      443.46      425.79     15.74 o
   4  -5   9      113.87      112.43     13.13 o
   5  -5   9      566.70      564.24     19.63 o
   6  -5   9      274.57      313.14     19.03 o
   7  -5   9        3.30        6.25      6.62 o
  -7  -4   9       73.93       85.98     11.77 o
  -6  -4   9       39.78       41.66     13.93 o
  -5  -4   9      245.08      264.59     19.09 o
  -4  -4   9      998.98     1045.52     46.08 o
  -3  -4   9       81.82       99.22      8.92 o
  -2  -4   9     1159.96     1087.43     28.23 o
  -1  -4   9      803.93      735.52     21.23 o
   0  -4   9       74.92       75.08      6.97 o
   1  -4   9     1583.20     1632.56     62.31 o
   2  -4   9      311.61      297.65     12.24 o
   3  -4   9      380.44      391.44     28.00 o
   4  -4   9      170.41      202.37     11.95 o
   5  -4   9      710.69      707.91     51.62 o
   6  -4   9       76.94      102.99     12.53 o
   7  -4   9       45.55       65.83      9.52 o
  -8  -3   9      107.25      108.16     13.88 o
  -7  -3   9       34.78       53.86      9.45 o
  -6  -3   9      133.01      133.86     14.27 o
  -5  -3   9      820.16      830.42     33.99 o
  -4  -3   9      311.84      287.97     13.12 o
  -3  -3   9      643.58      608.17     19.15 o
  -2  -3   9      892.00      856.07     53.98 o
  -1  -3   9      547.36      488.36     16.22 o
   0  -3   9      855.24      836.40     22.67 o
   1  -3   9      729.99      748.69     17.35 o
   2  -3   9      519.47      519.50     14.06 o
   3  -3   9       65.60       81.05     18.91 o
   4  -3   9     1298.20     1278.15     32.75 o
   5  -3   9      233.95      279.01     16.92 o
   6  -3   9        1.67        3.62      5.70 o
   7  -3   9      185.42      197.26     17.39 o
  -9  -2   9      131.34      142.29     25.12 o
  -8  -2   9        3.12       10.62      9.33 o
  -7  -2   9       90.87       92.96     17.91 o
  -6  -2   9      482.94      510.28     24.00 o
  -5  -2   9      338.80      340.14     15.56 o
  -4  -2   9      386.49      379.95     14.51 o
  -3  -2   9      728.76      718.89     21.46 o
  -2  -2   9      760.06      726.62     21.28 o
  -1  -2   9      219.73      198.94     14.50 o
   0  -2   9     2102.11     1962.47     76.51 o
   1  -2   9      979.47      954.25     20.69 o
   2  -2   9       35.13       36.76      4.32 o
   3  -2   9     1245.17     1236.63     26.56 o
   4  -2   9      596.05      566.71     16.33 o
   5  -2   9       50.34       62.81      9.38 o
   6  -2   9       98.04       98.51     16.92 o
   7  -2   9      124.04      122.39     18.16 o
  -9  -1   9       24.28       36.81     14.55 o
  -8  -1   9       35.18       37.04      9.03 o
  -7  -1   9      187.04      184.45     16.70 o
  -6  -1   9      449.89      435.42     27.11 o
  -5  -1   9      118.87      126.13      9.71 o
  -4  -1   9      613.05      563.49     19.57 o
  -3  -1   9     2088.54     2001.74     50.25 o
  -2  -1   9      109.18      120.95     10.39 o
  -1  -1   9      466.78      426.42     14.58 o
   0  -1   9     1839.93     1848.79     57.47 o
   1  -1   9      443.54      411.61     19.70 o
   2  -1   9      607.84      596.37     17.56 o
   3  -1   9      792.36      785.29     26.14 o
   4  -1   9      158.97      186.13     11.84 o
   5  -1   9       72.78       84.22     10.46 o
   6  -1   9      138.47      166.66     15.35 o
 -10   0   9       38.50       52.61     19.78 o
  -9   0   9        0.11        3.56      5.29 o
  -8   0   9       61.37       65.06     11.17 o
  -7   0   9      693.09      655.18     28.37 o
  -6   0   9        7.44       12.73      6.23 o
  -5   0   9      427.70      409.52     15.24 o
  -4   0   9     2191.14     2169.97     47.29 o
  -3   0   9     1071.11     1057.12     27.13 o
  -2   0   9      101.24       94.75      7.71 o
  -1   0   9      688.79      650.89     23.30 o
   0   0   9     1259.92     1283.93     42.40 o
   1   0   9      231.72      244.36      9.56 o
   2   0   9      486.79      491.15     14.55 o
   3   0   9      642.39      699.86     44.35 o
   4   0   9        1.66        1.74      5.63 o
   5   0   9      407.77      398.74     21.84 o
   6   0   9       65.45       58.64     10.13 o
 -10   1   9        9.29       14.56      7.53 o
  -9   1   9       12.94       -3.41     10.32 o
  -8   1   9      325.04      352.37     23.07 o
  -7   1   9      207.50      200.75     16.94 o
  -6   1   9       13.75       16.07      8.83 o
  -5   1   9     1163.21     1139.65     29.46 o
  -4   1   9     1912.12     1746.53     49.54 o
  -3   1   9      316.19      308.26     17.78 o
  -2   1   9      767.75      709.67     21.45 o
  -1   1   9     1975.16     1875.40     41.44 o
   0   1   9       53.54       67.04      5.69 o
   1   1   9      389.11      368.50     23.89 o
   2   1   9      637.25      697.61     21.99 o
   3   1   9      215.24      209.00     16.97 o
   4   1   9      178.85      181.27     31.97 o
   5   1   9      208.42      187.14     34.45 o
 -10   2   9        4.70       15.37      7.56 o
  -9   2   9      179.08      181.60     17.85 o
  -8   2   9      192.05      205.47     24.38 o
  -7   2   9        6.93       11.86      4.17 o
  -6   2   9      364.31      354.65     14.56 o
  -5   2   9     1557.09     1468.50     35.64 o
  -4   2   9       38.45       37.99      5.32 o
  -3   2   9     1214.18     1139.81     28.75 o
  -2   2   9     2056.06     2017.16     44.01 o
  -1   2   9      669.38      657.52     25.50 o
   0   2   9      211.55      203.34     12.08 o
   1   2   9      376.28      390.17     23.30 o
   2   2   9      555.25      561.95     20.14 o
   3   2   9       66.60       89.55     12.02 o
   4   2   9      163.74      153.30     16.00 o
 -10   3   9       41.48       33.96     19.15 o
  -9   3   9      219.97      227.63     19.58 o
  -8   3   9       45.04       63.66     10.15 o
  -7   3   9       24.03       35.75      5.70 o
  -6   3   9     1172.22     1104.16     29.94 o
  -5   3   9      317.77      308.35     13.24 o
  -4   3   9      204.91      198.48     11.12 o
  -3   3   9      939.25      881.42     31.22 o
  -2   3   9     1250.16     1169.31     37.91 o
  -1   3   9        1.45       -0.01      3.52 o
   0   3   9      656.69      634.72     23.60 o
   1   3   9      698.69      725.11     43.85 o
   2   3   9        0.05       13.77      7.11 o
   3   3   9      153.88      165.24     16.78 o
 -10   4   9      181.02      207.13     19.23 o
  -9   4   9      160.48      153.85     22.76 o
  -8   4   9        6.01       19.09      6.04 o
  -7   4   9      693.55      751.62     35.68 o
  -6   4   9      350.83      355.03     14.96 o
  -5   4   9        5.98       16.96      8.08 o
  -4   4   9      211.21      213.48     16.27 o
  -3   4   9      891.47      832.73     31.04 o
  -2   4   9       86.33       94.30     11.40 o
  -1   4   9      361.22      358.44     15.77 o
   0   4   9      969.33      926.63     28.03 o
   1   4   9      163.61      171.80     24.76 o
   2   4   9      100.52       88.83     12.83 o
   3   4   9      105.92      131.70     14.62 o
 -10   5   9      138.01      147.77     16.39 o
  -9   5   9       45.68       66.09     10.89 o
  -8   5   9      282.40      272.40     15.53 o
  -7   5   9      500.22      479.83     23.22 o
  -6   5   9       52.01       69.97     13.68 o
  -5   5   9      184.53      177.98     15.55 o
  -4   5   9      794.31      755.20     37.19 o
  -3   5   9      229.47      241.63     18.47 o
  -2   5   9       46.63       53.28     11.69 o
  -1   5   9      883.58      848.24     26.82 o
   0   5   9      251.12      269.72     16.73 o
   1   5   9        8.46       13.64      6.15 o
 -10   6   9       66.31       79.25     12.22 o
  -9   6   9       45.83       63.43     13.93 o
  -8   6   9      261.03      290.98     20.91 o
  -7   6   9       83.48       88.89     11.83 o
  -6   6   9        0.14       -0.26      5.54 o
  -5   6   9      674.58      643.48     42.66 o
  -4   6   9      230.19      223.84     23.51 o
  -3   6   9        0.11       -5.19      5.19 o
  -2   6   9      209.90      224.49     28.61 o
  -1   6   9      310.03      337.14     20.09 o
   0   6   9        0.27        9.53      5.86 o
  -9   7   9      139.17      147.51     20.90 o
  -8   7   9      182.62      177.77     17.32 o
  -7   7   9       77.06       78.62     15.67 o
  -6   7   9      239.02      267.82     20.78 o
  -5   7   9      303.88      302.33     21.91 o
  -4   7   9       25.64       45.67      9.22 o
  -3   7   9       65.63       75.65     11.64 o
  -2   7   9      272.20      286.43     23.22 o
  -1   7   9       29.85       32.98      8.88 o
  -8   8   9       97.78      104.87     13.86 o
  -7   8   9       15.22       27.73      8.50 o
  -6   8   9      277.71      255.53     20.95 o
  -5   8   9      108.86      101.35     13.28 o
  -4   8   9        0.73       19.75     11.82 o
  -3   8   9      219.41      244.23     21.41 o
   2 -10  10       87.40       95.14     13.41 o
   3 -10  10       30.62       47.45      9.17 o
  -1  -9  10        9.57       16.81      6.69 o
   0  -9  10       98.44       91.70     12.86 o
   1  -9  10      236.46      222.65     19.43 o
   2  -9  10       21.27       30.95      7.76 o
   3  -9  10      113.82      142.48     15.74 o
   4  -9  10      229.54      206.48     19.07 o
   5  -9  10       11.55       24.14      6.91 o
  -3  -8  10      177.69      202.72     18.66 o
  -2  -8  10       16.71       26.79     17.54 o
  -1  -8  10       36.88       44.80      9.32 o
   0  -8  10      492.70      491.46     40.05 o
   1  -8  10       26.12       29.23      7.46 o
   2  -8  10      197.98      189.35     17.33 o
   3  -8  10      365.63      352.91     23.03 o
   4  -8  10      174.17      151.83     16.16 o
   5  -8  10       85.75       93.13      9.75 o
   6  -8  10      133.01      149.48     12.69 o
  -4  -7  10      224.12      235.32     29.85 o
  -3  -7  10       27.22       42.33      8.69 o
  -2  -7  10        5.89        4.98      5.44 o
  -1  -7  10      593.72      566.86     26.46 o
   0  -7  10      357.79      355.65     20.07 o
   1  -7  10      110.46      113.85     13.10 o
   2  -7  10      457.07      437.07     22.16 o
   3  -7  10      424.40      418.61     22.29 o
   4  -7  10        7.06       11.36      5.44 o
   5  -7  10      248.84      287.56     18.47 o
   6  -7  10      195.22      214.55     35.45 o
  -5  -6  10      205.75      209.45     28.36 o
  -4  -6  10       56.10       64.42     10.20 o
  -3  -6  10        0.00       -1.30      4.82 o
  -2  -6  10      561.54      497.29     35.07 o
  -1  -6  10      750.67      705.79     29.47 o
   0  -6  10        1.30        6.08      4.66 o
   1  -6  10      305.38      299.24     18.40 o
   2  -6  10      667.26      651.87     27.85 o
   3  -6  10       61.38       55.71      9.30 o
   4  -6  10      216.73      248.93     13.70 o
   5  -6  10      407.71      399.38     17.31 o
   6  -6  10      108.57      135.11     16.92 o
   7  -6  10       72.32      102.75     16.67 o
  -6  -5  10       99.99      103.92     12.84 o
  -5  -5  10      107.64      104.58     12.91 o
  -4  -5  10       20.94       14.80      5.45 o
  -3  -5  10      294.52      314.67     17.41 o
  -2  -5  10      984.20      922.21     68.78 o
  -1  -5  10       58.46       53.81      8.42 o
   0  -5  10       69.97       77.77     10.16 o
   1  -5  10      598.95      605.13     25.71 o
   2  -5  10      219.92      221.74     16.79 o
   3  -5  10        0.55       13.52     11.94 o
   4  -5  10      554.98      545.25     19.38 o
   5  -5  10      352.82      335.72     23.59 o
   6  -5  10        1.23       16.94      8.71 o
   7  -5  10      134.20      171.67     16.35 o
  -7  -4  10       34.68       52.37      9.66 o
  -6  -4  10      122.56      123.59     13.99 o
  -5  -4  10      186.86      195.81     26.12 o
  -4  -4  10       20.09       19.70      4.95 o
  -3  -4  10     1577.39     1548.86     48.40 o
  -2  -4  10      204.30      214.97     13.14 o
  -1  -4  10        3.44        8.08      4.21 o
   0  -4  10     1187.10     1085.38     36.78 o
   1  -4  10      774.88      733.84     28.28 o
   2  -4  10       56.25       47.80      7.56 o
   3  -4  10      337.76      346.24     14.11 o
   4  -4  10      701.45      739.80     23.10 o
   5  -4  10       41.78       52.42      9.95 o
   6  -4  10       74.97      116.89     21.27 o
  -8  -3  10        8.47       11.62      7.47 o
  -7  -3  10      100.03      128.24     14.90 o
  -6  -3  10       94.56       87.99     12.00 o
  -5  -3  10       50.36       45.23      6.83 o
  -4  -3  10      878.85      836.23     24.98 o
  -3  -3  10      401.64      394.26     15.72 o
  -2  -3  10      115.81      127.04      9.64 o
  -1  -3  10      832.60      759.63     22.38 o
   0  -3  10     2138.82     2070.19     45.63 o
   1  -3  10      213.19      207.20     11.63 o
   2  -3  10       28.27       41.18      7.65 o
   3  -3  10     1321.26     1312.61     33.75 o
   4  -3  10      116.16      139.09     10.51 o
   5  -3  10       27.33       39.03     21.27 o
   6  -3  10      211.02      265.83     56.34 o
  -8  -2  10       80.15       92.74     12.55 o
  -7  -2  10       99.22      101.53     12.66 o
  -6  -2  10      197.57      206.39     28.48 o
  -5  -2  10      372.20      339.53     14.71 o
  -4  -2  10      565.74      553.59     18.97 o
  -3  -2  10      133.04      128.60      9.64 o
  -2  -2  10       28.41       24.47      6.02 o
  -1  -2  10     2610.73     2473.05     52.46 o
   0  -2  10      622.83      546.85     20.66 o
   1  -2  10        4.77       10.52      3.23 o
   2  -2  10      899.46      888.01     27.72 o
   3  -2  10      593.31      575.39     16.80 o
   4  -2  10        1.80        1.37      6.72 o
   5  -2  10      154.31      173.19     23.76 o
   6  -2  10      169.92      185.08     21.89 o
  -9  -1  10       27.63       35.26      8.58 o
  -8  -1  10      101.72      122.83     17.41 o
  -7  -1  10      380.54      358.34     21.51 o
  -6  -1  10       23.48       19.37      5.52 o
  -5  -1  10      497.33      427.45     31.88 o
  -4  -1  10      397.00      384.68     14.99 o
  -3  -1  10       87.46       92.36      9.34 o
  -2  -1  10     1459.70     1361.71     50.66 o
  -1  -1  10      867.73      832.39     23.37 o
   0  -1  10      118.46      119.63      9.42 o
   1  -1  10      598.59      585.56     26.39 o
   2  -1  10     1158.28     1133.87     25.26 o
   3  -1  10      154.27      154.01      9.41 o
   4  -1  10      100.04      136.07     13.21 o
   5  -1  10      209.78      250.15     18.17 o
  -9   0  10       44.92       56.41     10.44 o
  -8   0  10      325.63      312.17     22.44 o
  -7   0  10       58.20       45.73      8.61 o
  -6   0  10      494.68      481.00     17.96 o
  -5   0  10      679.73      649.60     42.00 o
  -4   0  10      258.70      262.27     17.04 o
  -3   0  10      864.55      862.35     24.45 o
  -2   0  10      742.44      706.69     21.11 o
  -1   0  10      226.44      229.16     11.77 o
   0   0  10      153.82      162.30     10.67 o
   1   0  10     1394.20     1315.95     32.98 o
   2   0  10      514.18      519.20     18.04 o
   3   0  10        3.59        9.82      4.87 o
   4   0  10      391.40      446.09     21.68 o
   5   0  10      122.22      137.24     13.87 o
 -10   1  10       22.28       18.41      7.74 o
  -9   1  10      128.86      157.26     17.15 o
  -8   1  10       87.33      104.25     13.71 o
  -7   1  10      221.06      217.37     17.92 o
  -6   1  10      551.67      543.40     19.10 o
  -5   1  10      920.10      873.81     25.38 o
  -4   1  10      423.88      430.11     16.06 o
  -3   1  10      755.10      727.46     21.82 o
  -2   1  10      369.03      345.87     13.70 o
  -1   1  10        5.99       13.14      4.33 o
   0   1  10      888.15      849.05     42.41 o
   1   1  10      652.01      626.31     25.68 o
   2   1  10       83.84       97.61      9.58 o
   3   1  10      298.91      324.97     21.18 o
   4   1  10      241.20      227.77     18.88 o
 -10   2  10       52.71       59.29     11.40 o
  -9   2  10      166.38      191.81     18.72 o
  -8   2  10       45.11       60.17     10.40 o
  -7   2  10      317.53      328.98     18.85 o
  -6   2  10     1015.21      992.52     28.50 o
  -5   2  10        0.67        6.90      4.18 o
  -4   2  10      510.40      467.96     20.39 o
  -3   2  10      416.75      407.40     15.34 o
  -2   2  10      691.03      641.36     25.76 o
  -1   2  10      531.85      499.48     22.33 o
   0   2  10      404.20      384.11     24.01 o
   1   2  10      160.19      176.55     12.86 o
   2   2  10      108.82      128.50     11.44 o
   3   2  10      312.16      351.53     21.95 o
   4   2  10       55.37       84.58     12.12 o
 -10   3  10      134.98      154.48     17.28 o
  -9   3  10        6.94       14.33      6.95 o
  -8   3  10       77.51       91.32     12.04 o
  -7   3  10      352.23      341.32     16.33 o
  -6   3  10      273.96      249.82     24.43 o
  -5   3  10      188.68      200.03     12.52 o
  -4   3  10      182.24      159.67     14.41 o
  -3   3  10     1492.62     1392.18     43.71 o
  -2   3  10       22.83       16.02      6.72 o
  -1   3  10      628.38      614.39     26.29 o
   0   3  10      362.47      353.83     19.35 o
   1   3  10        1.76        8.35      6.07 o
   2   3  10      346.25      372.03     26.87 o
   3   3  10       68.13       83.08     12.31 o
 -10   4  10       43.06       47.10     10.29 o
  -9   4  10       39.09       59.98     10.63 o
  -8   4  10      241.25      267.39     32.72 o
  -7   4  10      207.72      210.15     13.67 o
  -6   4  10      145.10      139.22     13.98 o
  -5   4  10      246.60      250.19     18.37 o
  -4   4  10      902.22      864.61     66.79 o
  -3   4  10      138.30      136.70     14.07 o
  -2   4  10      735.92      664.65     28.22 o
  -1   4  10      450.81      428.16     32.46 o
   0   4  10      155.12      155.72     15.64 o
   1   4  10      200.11      228.37     15.60 o
   2   4  10      153.45      142.32     16.09 o
 -10   5  10        0.16       15.36      7.30 o
  -9   5  10      101.71      149.01     22.64 o
  -8   5  10      331.18      367.82     22.01 o
  -7   5  10        7.05       19.15      6.68 o
  -6   5  10      229.32      233.89     27.74 o
  -5   5  10      784.02      798.88     31.84 o
  -4   5  10      206.24      177.43     16.45 o
  -3   5  10      190.49      190.14     18.16 o
  -2   5  10      390.69      400.08     24.89 o
  -1   5  10      318.10      338.59     26.12 o
   0   5  10       55.95       78.02     11.62 o
   1   5  10      114.97      145.07     28.86 o
  -9   6  10      205.03      239.06     27.86 o
  -8   6  10       85.76       78.12     12.30 o
  -7   6  10       13.40       28.71      8.04 o
  -6   6  10      283.88      329.75     22.69 o
  -5   6  10      314.98      326.54     22.78 o
  -4   6  10       52.13       73.12     11.70 o
  -3   6  10      146.06      135.20     15.65 o
  -2   6  10      263.41      295.15     22.83 o
  -1   6  10        1.11        3.78      8.08 o
  -9   7  10       97.63      105.95     14.04 o
  -8   7  10        5.27        8.33      7.11 o
  -7   7  10      127.50      130.89     15.20 o
  -6   7  10      324.43      305.52     22.51 o
  -5   7  10        0.09       11.28      6.62 o
  -4   7  10       90.94       99.03     35.20 o
  -3   7  10      361.37      384.23     44.28 o
  -7   8  10      192.29      188.51     19.08 o
  -6   8  10       49.35       58.39     10.81 o
   0  -9  11      102.44      109.80     13.07 o
   1  -9  11        4.58        6.11      5.50 o
   2  -9  11      231.69      196.45     35.70 o
   3  -9  11      102.63       95.17     18.53 o
   4  -9  11        9.18       21.29      7.38 o
  -2  -8  11      102.62      112.75     14.14 o
  -1  -8  11      181.79      191.90     18.20 o
   0  -8  11       25.09       37.49      8.18 o
   1  -8  11      389.71      371.71     22.63 o
   2  -8  11      272.41      245.84     20.07 o
   3  -8  11      110.86      107.57     13.36 o
   4  -8  11       66.78       79.60     11.82 o
   5  -8  11      208.69      252.66     43.16 o
  -4  -7  11       16.31       12.94      9.20 o
  -3  -7  11      104.65      123.83     14.69 o
  -2  -7  11      147.74      159.52     16.36 o
  -1  -7  11      212.75      223.66     18.82 o
   0  -7  11      236.80      234.57     19.17 o
   1  -7  11      311.44      328.86     28.11 o
   2  -7  11      253.29      247.56     56.84 o
   3  -7  11        5.20       12.23      5.67 o
   4  -7  11      382.73      393.13     30.10 o
   5  -7  11      185.36      184.72     18.23 o
   6  -7  11        0.78        8.21     10.95 o
  -5  -6  11      122.06      122.89     21.64 o
  -4  -6  11       31.20       36.51      8.27 o
  -3  -6  11      116.09      124.86     14.55 o
  -2  -6  11      353.15      372.80     34.45 o
  -1  -6  11       28.19       32.75      6.83 o
   0  -6  11      222.50      234.48     19.15 o
   1  -6  11      179.44      196.67     16.94 o
   2  -6  11      134.36      135.13     18.53 o
   3  -6  11      499.21      509.64     25.14 o
   4  -6  11      396.98      406.79     23.54 o
   5  -6  11       80.34       79.81     11.33 o
   6  -6  11       92.11       73.88     18.66 o
  -6  -5  11      193.93      216.58     20.27 o
  -5  -5  11        0.02       15.64     12.44 o
  -4  -5  11      133.17      138.57     11.68 o
  -3  -5  11      403.83      414.53     21.52 o
  -2  -5  11       16.19       24.39      6.84 o
  -1  -5  11      354.43      339.10     19.19 o
   0  -5  11      262.63      248.88     51.74 o
   1  -5  11      441.52      464.80     27.49 o
   2  -5  11      121.11      136.57     14.12 o
   3  -5  11      627.46      596.53     27.00 o
   4  -5  11      291.88      306.29     21.32 o
   5  -5  11        4.31       17.66     10.45 o
   6  -5  11      226.99      248.79     19.30 o
  -7  -4  11      146.08      134.06     15.73 o
  -6  -4  11       24.73       37.64      7.63 o
  -5  -4  11       49.50       47.02      7.00 o
  -4  -4  11      602.16      587.97     20.78 o
  -3  -4  11      368.17      347.96     15.12 o
  -2  -4  11      107.10       98.82     11.59 o
  -1  -4  11      585.94      529.47     34.45 o
   0  -4  11      853.25      837.76     31.91 o
   1  -4  11        2.07        8.13      5.60 o
   2  -4  11      649.67      595.45     26.05 o
   3  -4  11      401.69      400.37     20.88 o
   4  -4  11       15.35       20.61      7.33 o
   5  -4  11      171.81      130.85     22.14 o
   6  -4  11      140.10      155.73     15.77 o
  -7  -3  11       29.56       43.21     10.32 o
  -6  -3  11       16.14        9.98      6.66 o
  -5  -3  11      278.53      292.06     15.99 o
  -4  -3  11      522.09      489.41     18.46 o
  -3  -3  11       17.54       21.34      5.00 o
  -2  -3  11      108.14      124.89     11.55 o
  -1  -3  11     1228.59     1167.72     30.80 o
   0  -3  11       10.49       15.88      4.88 o
   1  -3  11      400.38      409.77     21.39 o
   2  -3  11      605.66      580.11     25.37 o
   3  -3  11      145.90      169.71     15.47 o
   4  -3  11      210.77      256.33     42.29 o
   5  -3  11      208.98      213.28     17.27 o
   6  -3  11       75.49       86.82     15.17 o
  -8  -2  11       75.77       68.63     11.79 o
  -7  -2  11        2.06       13.88      6.97 o
  -6  -2  11       92.77      106.15     20.77 o
  -5  -2  11      691.09      675.61     36.06 o
  -4  -2  11       57.39       50.55      6.73 o
  -3  -2  11       47.89       42.39      6.10 o
  -2  -2  11     1138.20     1112.47     29.78 o
  -1  -2  11      561.00      519.29     27.00 o
   0  -2  11      186.20      203.79     20.59 o
   1  -2  11      660.47      663.59     21.28 o
   2  -2  11      637.11      660.27     23.91 o
   3  -2  11       20.87       33.28      7.86 o
   4  -2  11      297.93      291.54     29.85 o
   5  -2  11      124.82      153.98     19.15 o
  -9  -1  11       96.63       87.93     13.34 o
  -8  -1  11       64.97       57.15     17.66 o
  -7  -1  11        3.16        3.23      7.34 o
  -6  -1  11      611.30      592.87     21.16 o
  -5  -1  11      181.20      199.97     23.28 o
  -4  -1  11       32.03       33.38      9.08 o
  -3  -1  11     1028.04      967.30     27.39 o
  -2  -1  11     1640.40     1617.90     38.83 o
  -1  -1  11       23.00       33.29      8.37 o
   0  -1  11      112.95      139.66     10.57 o
   1  -1  11     1192.38     1171.59     31.20 o
   2  -1  11       63.13       65.40      8.44 o
   3  -1  11      206.86      214.33     22.26 o
   4  -1  11      224.20      245.03     27.36 o
   5  -1  11       25.70       45.77     11.69 o
  -9   0  11       70.17      109.27     28.11 o
  -8   0  11       27.90       32.37      8.44 o
  -7   0  11      282.24      277.92     20.91 o
  -6   0  11      557.09      537.75     19.74 o
  -5   0  11        6.86       10.35      3.98 o
  -4   0  11      542.49      514.01     18.60 o
  -3   0  11     1449.47     1384.71     35.04 o
  -2   0  11      145.32      142.07     10.72 o
  -1   0  11       58.58       67.09      7.55 o
   0   0  11      943.32      930.77     31.06 o
   1   0  11      521.91      518.97     23.39 o
   2   0  11      142.40      175.77     19.78 o
   3   0  11      239.76      272.89     29.35 o
   4   0  11      182.15      180.85     25.12 o
  -9   1  11       37.19       41.58     19.15 o
  -8   1  11       83.91       66.51     11.61 o
  -7   1  11      415.92      437.04     26.85 o
  -6   1  11       73.63       77.56      8.31 o
  -5   1  11       72.65       74.03      8.22 o
  -4   1  11      680.14      634.50     21.14 o
  -3   1  11      272.06      270.95     13.46 o
  -2   1  11       89.59       87.65      8.51 o
  -1   1  11      973.14      998.78     35.00 o
   0   1  11      882.42      889.07     57.46 o
   1   1  11        0.13       10.35      5.97 o
   2   1  11      219.68      206.78     18.28 o
   3   1  11      232.17      242.29     29.10 o
 -10   2  11       60.04       55.70     14.93 o
  -9   2  11       12.07        1.26     14.30 o
  -8   2  11      288.35      302.05     22.42 o
  -7   2  11      224.41      214.81     13.97 o
  -6   2  11        1.52        3.92      3.94 o
  -5   2  11      339.86      356.79     15.21 o
  -4   2  11      479.60      420.53     18.26 o
  -3   2  11       76.41       72.65     10.95 o
  -2   2  11      760.32      753.76     29.54 o
  -1   2  11     1159.28     1091.29     37.99 o
   0   2  11       50.59       61.68     19.90 o
   1   2  11       91.73       82.36     15.17 o
   2   2  11      222.51      243.69     19.97 o
   3   2  11       58.18       83.58     17.91 o
 -10   3  11        0.33        8.43      6.62 o
  -9   3  11      174.62      214.64     19.34 o
  -8   3  11      137.31      129.85     22.14 o
  -7   3  11       86.14       84.73      9.93 o
  -6   3  11      159.83      189.47     13.18 o
  -5   3  11      472.41      417.88     47.14 o
  -4   3  11      492.62      473.89     22.87 o
  -3   3  11       56.98       65.06      9.85 o
  -2   3  11     1033.21     1004.03     89.93 o
  -1   3  11      180.09      198.63     17.41 o
   0   3  11       16.91       21.37      7.65 o
   1   3  11      317.31      330.90     34.70 o
   2   3  11      137.68      150.25     23.88 o
 -10   4  11       75.84       83.58     12.75 o
  -9   4  11      134.60      169.44     29.10 o
  -8   4  11      127.15      121.54     11.34 o
  -7   4  11       48.96       51.13      9.41 o
  -6   4  11      444.82      454.50     22.86 o
  -5   4  11      218.58      255.66     37.69 o
  -4   4  11       11.01       -3.31      8.71 o
  -3   4  11      511.00      483.55     23.83 o
  -2   4  11      299.10      290.09     21.37 o
  -1   4  11        1.06       17.16      9.58 o
   0   4  11      184.06      209.71     19.16 o
   1   4  11      256.06      258.58     21.42 o
  -9   5  11      125.82      131.84     20.90 o
  -8   5  11       17.63       32.60      8.17 o
  -7   5  11      236.31      250.82     20.05 o
  -6   5  11      237.52      236.01     19.42 o
  -5   5  11       70.34       64.55     10.29 o
  -4   5  11      242.49      212.12     18.64 o
  -3   5  11      222.86      242.28     25.37 o
  -2   5  11       88.85      108.48     13.87 o
  -1   5  11       41.15       35.82      9.10 o
   0   5  11      199.80      208.45     20.49 o
  -9   6  11       54.31       88.06     18.16 o
  -8   6  11       88.92      113.51     13.81 o
  -7   6  11      222.03      204.86     30.60 o
  -6   6  11      147.52      176.37     17.41 o
  -5   6  11        7.49       24.30     11.07 o
  -4   6  11      286.16      288.34     26.62 o
  -3   6  11      119.97      109.66     14.39 o
  -2   6  11        0.24       13.41      7.54 o
  -7   7  11      218.58      219.33     23.63 o
  -6   7  11        9.90       29.18      9.06 o
  -5   7  11      150.11      160.92     16.78 o
  -4   7  11      229.27      224.16     21.42 o
  -1  -8  12        1.70       -0.85      6.09 o
   0  -8  12      170.60      188.61     20.40 o
   1  -8  12      228.17      263.44     40.55 o
   2  -8  12       10.22       17.28      6.51 o
   3  -8  12       83.67       82.58     12.22 o
   4  -8  12      243.36      257.82     31.59 o
  -3  -7  12       96.66      126.62     14.94 o
  -2  -7  12       13.04       17.48      9.95 o
  -1  -7  12       91.73       62.31     10.29 o
   0  -7  12      288.99      303.17     22.07 o
   1  -7  12      116.29      108.39     13.94 o
   2  -7  12        5.35       18.03      6.16 o
   3  -7  12      395.10      381.52     24.79 o
   4  -7  12      134.02      135.28     15.68 o
   5  -7  12        2.79       10.25      6.98 o
  -4  -6  12      143.03      151.42     15.93 o
  -3  -6  12       62.60       66.95     13.18 o
  -2  -6  12        5.71        1.83      9.20 o
  -1  -6  12      385.37      380.79     21.56 o
   0  -6  12      168.57      178.09     16.71 o
   1  -6  12      119.69      134.33     14.83 o
   2  -6  12      339.73      336.66     22.41 o
   3  -6  12      415.08      392.80     22.91 o
   4  -6  12       13.00       15.98     10.82 o
   5  -6  12       95.93      106.45     17.54 o
  -5  -5  12      215.66      201.88     18.91 o
  -4  -5  12       90.99      111.10     18.78 o
  -3  -5  12       41.41       50.57      8.71 o
  -2  -5  12      448.92      438.67     23.02 o
  -1  -5  12      313.25      305.68     20.91 o
   0  -5  12      175.27      161.28     15.80 o
   1  -5  12      132.85      135.56     24.50 o
   2  -5  12      702.59      724.09     30.94 o
   3  -5  12       97.77      122.70     22.64 o
   4  -5  12       12.35        9.15      6.33 o
   5  -5  12      268.13      247.51     31.84 o
  -6  -4  12       98.80      113.01     13.59 o
  -5  -4  12       85.39       98.79     10.24 o
  -4  -4  12      176.64      184.55     13.62 o
  -3  -4  12      153.96      158.48     12.16 o
  -2  -4  12      675.35      701.09     39.38 o
  -1  -4  12      237.04      241.43     22.01 o
   0  -4  12       39.42       44.52     13.31 o
   1  -4  12      939.25      906.15     48.13 o
   2  -4  12      295.37      299.37     20.90 o
   3  -4  12        1.19       12.72      5.71 o
   4  -4  12      222.60      240.89     28.86 o
   5  -4  12      127.22      141.54     23.38 o
  -7  -3  12       40.10       59.63     10.61 o
  -6  -3  12       65.11       63.60     12.94 o
  -5  -3  12      201.55      197.57     13.77 o
  -4  -3  12        2.82        9.49      4.38 o
  -3  -3  12      426.35      406.85     22.51 o
  -2  -3  12      367.16      346.91     29.82 o
  -1  -3  12       54.37       58.10      7.34 o
   0  -3  12      845.44      782.74     31.18 o
   1  -3  12      507.58      484.48     23.31 o
   2  -3  12      109.39      107.75     13.41 o
   3  -3  12      159.90      224.01     23.88 o
   4  -3  12      273.35      271.89     30.85 o
  -8  -2  12        4.03        8.30      6.93 o
  -7  -2  12       82.36       99.38     12.83 o
  -6  -2  12      335.57      349.56     17.61 o
  -5  -2  12       64.91       80.63      9.05 o
  -4  -2  12      241.54      239.68     17.88 o
  -3  -2  12      337.90      338.82     15.19 o
  -2  -2  12      252.29      249.97     19.30 o
  -1  -2  12      140.38      147.43     11.19 o
   0  -2  12      716.30      720.75     23.18 o
   1  -2  12      396.66      404.00     23.74 o
   2  -2  12       39.21       52.44      9.81 o
   3  -2  12      420.54      419.44     21.97 o
  -8  -1  12       37.22       43.75      9.67 o
  -7  -1  12      312.84      329.34     49.88 o
  -6  -1  12      192.76      202.95     13.91 o
  -5  -1  12      215.74      207.65     13.58 o
  -4  -1  12      144.48      158.19     11.99 o
  -3  -1  12      577.41      552.40     19.67 o
  -2  -1  12       26.83       26.32      5.08 o
  -1  -1  12      349.48      336.73     18.57 o
   0  -1  12      614.98      587.22     20.49 o
   1  -1  12       22.34       31.93      5.87 o
   2  -1  12      537.68      561.10     42.79 o
   3  -1  12      243.12      278.05     19.58 o
  -9   0  12        4.80        0.85      8.46 o
  -8   0  12       91.33       94.07     14.93 o
  -7   0  12      309.91      316.64     22.86 o
  -6   0  12       81.76       88.34     11.55 o
  -5   0  12      158.48      166.31     12.40 o
  -4   0  12      658.52      611.46     21.24 o
  -3   0  12      108.28      123.08     10.36 o
  -2   0  12      347.24      337.74     15.47 o
  -1   0  12      424.51      428.24     17.17 o
   0   0  12      314.84      319.21     20.40 o
   1   0  12      300.36      318.36     20.66 o
   2   0  12      332.54      350.84     22.26 o
   3   0  12      113.71      119.40     20.15 o
  -9   1  12       18.65       41.45     10.82 o
  -8   1  12      223.60      243.86     20.99 o
  -7   1  12        0.16       15.72      5.27 o
  -6   1  12       65.15       77.03      8.73 o
  -5   1  12      329.25      312.20     16.60 o
  -4   1  12      839.37      825.14     28.26 o
  -3   1  12      156.27      157.83     11.70 o
  -2   1  12      404.94      428.46     21.46 o
  -1   1  12      552.33      550.53     35.32 o
   0   1  12       36.12       41.85      8.50 o
   1   1  12      214.89      228.87     19.08 o
   2   1  12      163.27      212.50     18.97 o
   3   1  12        4.30        5.22     10.95 o
  -9   2  12      122.47      131.55     31.72 o
  -8   2  12       70.78       92.16     12.75 o
  -7   2  12        5.79       17.24      5.14 o
  -6   2  12      162.56      163.19     12.72 o
  -5   2  12      877.79      866.63     27.04 o
  -4   2  12        3.13        9.80      5.09 o
  -3   2  12      418.84      402.93     21.02 o
  -2   2  12      813.94      792.57     31.82 o
  -1   2  12       31.91       40.42      8.79 o
   0   2  12      256.79      265.77     24.75 o
   1   2  12      146.13      142.88     15.28 o
   2   2  12       52.25       54.23     14.18 o
  -9   3  12       86.72       91.33     36.44 o
  -8   3  12        0.17       13.17      6.85 o
  -7   3  12       37.84       47.68      7.29 o
  -6   3  12      493.14      478.41     23.83 o
  -5   3  12       44.74       40.69      8.53 o
  -4   3  12      162.04      157.38     19.15 o
  -3   3  12      669.78      604.90     33.08 o
  -2   3  12      270.68      299.14     21.44 o
  -1   3  12      142.40      149.18     15.95 o
   0   3  12      179.12      231.63     20.29 o
   1   3  12      170.69      194.58     33.08 o
  -9   4  12       32.13       62.44     16.92 o
  -8   4  12       18.65       20.65      7.46 o
  -7   4  12      329.58      321.78     22.68 o
  -6   4  12       77.51       75.95     20.27 o
  -5   4  12       69.62       63.15     10.11 o
  -4   4  12      291.72      294.81     21.62 o
  -3   4  12      392.00      357.19     23.92 o
  -2   4  12        4.76       11.25      6.68 o
  -1   4  12      121.85      132.53     22.01 o
   0   4  12      180.57      197.77     23.76 o
  -8   5  12      161.39      168.02     32.59 o
  -7   5  12      165.54      153.92     20.65 o
  -6   5  12        6.92       12.65      7.34 o
  -5   5  12       95.01      113.11     13.21 o
  -4   5  12      434.20      457.75     25.77 o
  -3   5  12        5.69        4.71      6.50 o
  -2   5  12       19.98       15.76      7.89 o
  -7   6  12       37.19       45.37     10.70 o
  -6   6  12        3.07       12.93      7.11 o
  -5   6  12      295.91      344.64     46.14 o
  -4   6  12       90.90       85.01     12.12 o
   0  -8  13      145.46      157.41     17.29 o
   1  -8  13        2.59       14.41      6.76 o
   2  -8  13      153.58      160.22     19.15 o
  -2  -7  13       33.50       34.80      9.06 o
  -1  -7  13      148.88      152.56     29.10 o
   0  -7  13      122.05      104.45     13.53 o
   1  -7  13       52.43       45.26     11.69 o
   2  -7  13      241.60      223.49     20.03 o
   3  -7  13      104.75      118.98     15.13 o
  -4  -6  13       13.11       15.41      6.63 o
  -3  -6  13        3.92       12.86      5.95 o
  -2  -6  13      193.07      210.93     19.08 o
  -1  -6  13      231.54      247.62     20.49 o
   0  -6  13        0.86        3.73      5.28 o
   1  -6  13      202.90      220.83     46.14 o
   2  -6  13      319.20      328.10     26.99 o
   3  -6  13        0.43        5.96      6.45 o
   4  -6  13      161.65      148.70     18.16 o
  -5  -5  13       64.05       85.82     19.40 o
  -4  -5  13        3.28       16.31      5.62 o
  -3  -5  13      139.69      117.64     14.52 o
  -2  -5  13      409.10      418.45     24.15 o
  -1  -5  13        0.25        3.61      5.63 o
   0  -5  13      166.32      182.52     22.01 o
   1  -5  13      468.53      432.85     27.24 o
   2  -5  13       51.95       66.08     10.79 o
   3  -5  13       81.02       85.00     11.89 o
   4  -5  13      162.96      206.37     19.06 o
  -6  -4  13       63.28       83.11     16.42 o
  -5  -4  13       31.00       32.52      7.31 o
  -4  -4  13       30.13       34.20      6.28 o
  -3  -4  13      617.29      603.73     28.08 o
  -2  -4  13       94.96      109.63     13.63 o
  -1  -4  13       36.20       22.76      7.03 o
   0  -4  13      537.72      519.56     55.72 o
   1  -4  13      213.36      220.46     22.26 o
   2  -4  13       22.62       37.96      8.04 o
   3  -4  13      174.22      169.89     16.78 o
   4  -4  13      113.79      123.04     16.67 o
  -6  -3  13       23.30       29.23     11.07 o
  -5  -3  13        0.67       10.30      5.05 o
  -4  -3  13      523.46      537.35     21.47 o
  -3  -3  13      228.70      233.81     14.71 o
  -2  -3  13       23.69       29.11      5.82 o
  -1  -3  13      241.82      225.16     39.18 o
   0  -3  13      757.18      775.47     37.69 o
   1  -3  13        0.18        4.30      4.96 o
   2  -3  13      126.74      126.95     14.47 o
   3  -3  13      258.38      279.18     20.65 o
  -7  -2  13      102.67      105.53     22.89 o
  -6  -2  13        3.85       14.44      5.37 o
  -5  -2  13      231.64      236.13     15.37 o
  -4  -2  13      355.15      393.52     17.05 o
  -3  -2  13       39.25       51.48      7.07 o
  -2  -2  13       93.86       88.23      9.39 o
  -1  -2  13      913.47      875.26     34.09 o
   0  -2  13      275.91      264.38     15.33 o
   1  -2  13       83.27       87.01     12.00 o
   2  -2  13      352.22      395.76     21.81 o
   3  -2  13      153.78      180.85     23.88 o
  -8  -1  13      139.83      137.80     41.42 o
  -7  -1  13       55.67       87.72     12.31 o
  -6  -1  13       87.90       98.49     10.13 o
  -5  -1  13      205.53      234.53     15.33 o
  -4  -1  13       94.42       91.41      9.46 o
  -3  -1  13       25.08       32.81      5.89 o
  -2  -1  13      848.46      877.42     27.18 o
  -1  -1  13      420.72      431.08     20.34 o
   0  -1  13        0.44        9.02      7.58 o
   1  -1  13      325.29      355.08     22.25 o
   2  -1  13      284.78      316.39     21.37 o
  -8   0  13       82.82      100.61     15.80 o
  -7   0  13        6.00       11.99      7.05 o
  -6   0  13      111.89      121.31     11.43 o
  -5   0  13      269.47      287.79     16.56 o
  -4   0  13       43.35       58.55      8.60 o
  -3   0  13      515.55      522.25     27.41 o
  -2   0  13      423.18      458.67     23.40 o
  -1   0  13       25.76       29.10      7.74 o
   0   0  13      145.04      152.45     15.57 o
   1   0  13      387.93      433.42     37.69 o
   2   0  13       59.43       60.51     11.50 o
  -8   1  13        6.63       22.33      8.07 o
  -7   1  13      105.69      136.53     14.98 o
  -6   1  13      209.38      217.05     15.01 o
  -5   1  13      373.89      358.16     18.51 o
  -4   1  13      157.88      162.16     12.86 o
  -3   1  13      500.44      451.10     22.60 o
  -2   1  13      122.54      115.15     13.26 o
  -1   1  13       58.25       61.55     10.20 o
   0   1  13      350.74      393.56     23.12 o
   1   1  13      142.21      176.55     17.37 o
   2   1  13        2.40       29.35     11.44 o
  -8   2  13       34.75       45.14      9.28 o
  -7   2  13      149.06      184.15     13.97 o
  -6   2  13      424.33      398.79     18.61 o
  -5   2  13       11.70       19.36      7.84 o
  -4   2  13      431.52      455.52     23.19 o
  -3   2  13      324.08      319.35     48.26 o
  -2   2  13        9.20       27.63      7.69 o
  -1   2  13      350.25      342.78     23.39 o
   0   2  13      231.40      223.48     33.21 o
   1   2  13       24.65       22.00      8.96 o
  -8   3  13       93.87       97.89     10.58 o
  -7   3  13      163.28      185.35     32.59 o
  -6   3  13       24.73       17.08      6.55 o
  -5   3  13      242.69      254.26     20.32 o
  -4   3  13      205.42      189.89     17.57 o
  -3   3  13      155.62      157.28     16.71 o
  -2   3  13      134.96      164.23     16.88 o
  -1   3  13      223.85      228.82     20.45 o
   0   3  13       96.13       89.67     16.29 o
  -8   4  13      162.29      162.47     16.14 o
  -7   4  13       70.84       96.75     12.75 o
  -6   4  13       54.50       55.07     24.01 o
  -5   4  13      194.65      186.28     17.92 o
  -4   4  13      168.60      151.04     16.01 o
  -3   4  13        5.49       11.94      6.87 o
  -2   4  13      116.54      151.63     20.52 o
  -7   5  13        2.47        8.46      7.15 o
  -6   5  13       97.14      110.33     14.07 o
  -5   5  13      325.93      330.91     24.44 o
  -4   5  13        6.11       15.10      7.58 o
   0  -7  14      130.56      124.43     23.01 o
   1  -7  14      215.39      225.99     39.05 o
  -3  -6  14       87.35      109.18     27.11 o
  -2  -6  14      152.20      162.20     31.09 o
  -1  -6  14       60.99       79.66     27.99 o
   0  -6  14      257.49      261.74     21.62 o
   1  -6  14      136.20      134.91     15.64 o
   2  -6  14        0.92        7.75      6.66 o
  -4  -5  14      102.16      100.44     19.65 o
  -3  -5  14      192.33      207.85     19.20 o
  -2  -5  14        0.05        0.56      6.58 o
  -1  -5  14      259.45      253.19     29.35 o
   0  -5  14      162.85      172.59     17.39 o
   1  -5  14       23.46       26.54      8.58 o
   2  -5  14      166.50      216.63     22.14 o
   3  -5  14      148.20      157.79     17.35 o
  -5  -4  14       22.84       30.79      7.49 o
  -4  -4  14      203.14      236.81     20.40 o
  -3  -4  14       50.84       52.63      9.13 o
  -2  -4  14       76.36       83.54     13.06 o
  -1  -4  14      265.79      250.37     20.65 o
   0  -4  14      147.39      190.88     18.28 o
   1  -4  14      115.14      117.60     13.96 o
   2  -4  14      200.14      214.63     32.84 o
   3  -4  14      119.14      120.21     14.59 o
  -6  -3  14       20.86       26.51     27.11 o
  -5  -3  14      116.03      134.09     12.06 o
  -4  -3  14      197.46      209.64     14.95 o
  -3  -3  14       25.03       27.56      6.74 o
  -2  -3  14      122.05      140.76     15.72 o
  -1  -3  14      606.29      552.90     27.22 o
   0  -3  14        0.96        4.98     13.06 o
   1  -3  14      295.67      295.55     44.28 o
   2  -3  14      164.21      199.37     18.68 o
   3  -3  14       42.71       56.22     15.17 o
  -6  -2  14       52.23       68.94      9.58 o
  -5  -2  14      290.87      299.72     17.65 o
  -4  -2  14        3.42       16.11      5.63 o
  -3  -2  14       83.62       83.85      9.51 o
  -2  -2  14      523.35      501.77     20.11 o
  -1  -2  14      114.48      105.79     11.04 o
   0  -2  14      132.53      141.59     15.03 o
   1  -2  14      237.86      246.88     20.90 o
   2  -2  14      105.45      119.90     20.15 o
  -7  -1  14        6.98       18.66      8.00 o
  -6  -1  14      237.68      247.21     16.42 o
  -5  -1  14       61.51       81.57     10.03 o
  -4  -1  14       54.88       61.10      8.36 o
  -3  -1  14      355.77      361.28     17.92 o
  -2  -1  14      285.80      313.45     17.56 o
  -1  -1  14       95.23      101.89     10.75 o
   0  -1  14      148.50      159.36     16.00 o
   1  -1  14      251.11      275.79     20.30 o
   2  -1  14        2.59       26.87     11.94 o
  -7   0  14       87.60      100.85     10.91 o
  -6   0  14      219.52      263.97     16.79 o
  -5   0  14        1.91       11.71      4.80 o
  -4   0  14      285.01      303.08     17.41 o
  -3   0  14      530.95      519.86     20.59 o
  -2   0  14        4.55       16.15      6.75 o
  -1   0  14      124.36      140.26     15.04 o
   0   0  14      282.48      333.93     23.04 o
   1   0  14       52.27       56.72     10.99 o
  -7   1  14      227.98      255.45     16.70 o
  -6   1  14       15.57       25.68      6.02 o
  -5   1  14       96.97      102.40     10.29 o
  -4   1  14      551.09      593.14     27.79 o
  -3   1  14       72.36       81.66     11.22 o
  -2   1  14       77.89       79.58     11.53 o
  -1   1  14      245.51      284.48     21.99 o
   0   1  14      126.82      139.03     15.55 o
  -7   2  14       56.13       60.34      8.67 o
  -6   2  14        7.77       12.22      7.71 o
  -5   2  14      325.36      343.78     34.58 o
  -4   2  14      144.81      139.89     15.30 o
  -3   2  14        5.49        7.96      9.20 o
  -2   2  14      169.90      213.06     19.13 o
  -1   2  14      261.72      248.31     34.83 o
  -7   3  14        6.48        3.50      6.40 o
  -6   3  14       99.52      101.21     17.04 o
  -5   3  14      190.98      191.98     18.33 o
  -4   3  14        0.81       11.06      5.89 o
  -3   3  14       36.79       40.38      9.95 o
  -2   3  14      299.52      293.16     23.47 o
  -6   4  14      221.94      209.28     19.74 o
  -5   4  14       48.97       45.49      9.48 o
  -4   4  14       14.30       14.98      6.85 o
  -2  -5  15      193.87      158.25     24.13 o
  -1  -5  15      151.40      159.68     39.80 o
   0  -5  15        0.15       15.13      7.38 o
   1  -5  15       87.34      100.00     23.38 o
  -4  -4  15       32.51       61.21     10.34 o
  -3  -4  15       85.92       74.38     11.65 o
  -2  -4  15      268.30      304.35     22.97 o
  -1  -4  15       67.37       59.11     12.81 o
   0  -4  15       83.03       73.68     13.81 o
   1  -4  15      233.62      264.39     38.31 o
  -5  -3  15       74.03       75.16      9.18 o
  -4  -3  15       19.25       35.73     12.64 o
  -3  -3  15      273.39      321.51     23.12 o
  -2  -3  15      154.05      132.77     15.26 o
  -1  -3  15        0.10       14.84      7.36 o
   0  -3  15      343.26      355.63     32.96 o
   1  -3  15      189.35      209.94     24.88 o
  -5  -2  15        2.92       11.50      6.04 o
  -4  -2  15      142.56      199.29     14.96 o
  -3  -2  15      187.64      182.94     15.91 o
  -2  -2  15       14.39       25.96      6.58 o
  -1  -2  15      142.00      137.93     30.97 o
   0  -2  15      208.36      234.83     28.86 o
   1  -2  15       59.74       63.18     14.93 o
  -6  -1  15       78.76       97.96      9.98 o
  -5  -1  15      118.68      135.88     12.43 o
  -4  -1  15      154.54      165.51     13.77 o
  -3  -1  15      112.26      113.90     15.13 o
  -2  -1  15       74.09       78.16     12.38 o
  -1  -1  15      179.58      171.38     23.13 o
   0  -1  15       96.86      112.70     19.28 o
  -6   0  15       47.41       64.11      8.95 o
  -5   0  15      169.70      197.18     14.79 o
  -4   0  15      291.93      299.73     17.98 o
  -3   0  15        1.21       -3.05      6.05 o
  -2   0  15      188.22      218.72     22.51 o
  -1   0  15      159.47      157.95     16.43 o
   0   0  15       25.92       35.25      9.70 o
  -6   1  15      126.44      146.72     14.92 o
  -5   1  15      230.69      243.76     20.75 o
  -4   1  15       53.60       60.50     10.29 o
  -3   1  15      122.26      138.29     15.92 o
  -2   1  15      191.41      199.07     19.06 o
  -1   1  15       95.84      112.72     14.06 o
  -6   2  15      142.32      193.23     18.43 o
  -5   2  15      108.91      128.18     14.55 o
  -4   2  15       36.09       51.53     10.57 o
  -3   2  15       87.08       93.12     14.43 o
  -3  -2  16        3.03       20.50      6.08 o
  -2  -2  16       82.75      103.71     14.38 o
  -4  -1  16        6.24       14.33     11.22 o
  -3  -1  16       27.94       27.45      8.18 o
 
